# Supplementary material for: Global population exposure to landscape fire air pollution from 2000 to 2019
Source: Nature. 2023 Sep 20;621(7979):521–9. doi: 10.1038/s41586-023-06398-6 (PMC10511322; doi:10.1038/s41586-023-06398-6)
Supplement: Supplementary file 3 — Source Data Fig. 1 [file 41586_2023_6398_MOESM3_ESM.csv]

longitude	latitude	fire_PM25_00_09_av	fire_O3_00_09_av	fire_PM25_10_19_av	fire_O3_10_19_av	fire_PM25_trend_decade	P_fire_PM25_trend	fire_O3_trend_decade	P_fire_O3_trend
-40.25	83.75	1.75	1.94	1.56	1.86	-0.272	0.013	-0.026	0.864
-40	83.75	1.75	1.95	1.54	1.87	-0.282	0.01	-0.025	0.87
-39.75	83.75	1.73	1.94	1.52	1.86	-0.28	0.009	-0.025	0.866
-39.5	83.75	1.72	1.92	1.51	1.84	-0.284	0.008	-0.025	0.864
-39.25	83.75	1.7	1.89	1.49	1.81	-0.278	0.008	-0.027	0.856
-39	83.75	1.7	1.88	1.5	1.79	-0.278	0.008	-0.027	0.852
-38.75	83.75	1.71	1.86	1.51	1.78	-0.275	0.009	-0.029	0.841
-38.5	83.75	1.72	1.88	1.51	1.79	-0.282	0.008	-0.029	0.843
-38.25	83.75	1.72	1.89	1.51	1.81	-0.288	0.007	-0.027	0.853
-38	83.75	1.73	1.92	1.51	1.84	-0.295	0.007	-0.025	0.864
-37.75	83.75	1.73	1.94	1.49	1.87	-0.307	0.005	-0.025	0.869
-37.5	83.75	1.72	1.95	1.47	1.88	-0.324	0.004	-0.024	0.877
-37.25	83.75	1.71	1.96	1.47	1.88	-0.315	0.005	-0.024	0.873
-37	83.75	1.69	1.94	1.46	1.86	-0.301	0.006	-0.025	0.867
-36.75	83.75	1.67	1.91	1.45	1.83	-0.288	0.007	-0.025	0.865
-36.5	83.75	1.67	1.9	1.46	1.81	-0.284	0.008	-0.027	0.856
-36.25	83.75	1.67	1.89	1.46	1.8	-0.285	0.008	-0.027	0.852
-36	83.75	1.68	1.9	1.45	1.82	-0.289	0.007	-0.025	0.863
-35.75	83.75	1.68	1.91	1.45	1.83	-0.295	0.007	-0.024	0.871
-35.5	83.75	1.69	1.94	1.44	1.86	-0.306	0.005	-0.022	0.882
-35.25	83.75	1.68	1.96	1.43	1.89	-0.308	0.005	-0.019	0.9
-35	83.75	1.67	1.97	1.42	1.89	-0.31	0.005	-0.016	0.917
-34.75	83.75	1.66	1.96	1.42	1.88	-0.308	0.005	-0.015	0.92
-34.5	83.75	1.65	1.93	1.41	1.86	-0.3	0.006	-0.017	0.909
-34.25	83.75	1.64	1.9	1.41	1.83	-0.292	0.007	-0.02	0.893
-34	83.75	1.64	1.89	1.41	1.81	-0.286	0.008	-0.02	0.894
-33.75	83.75	1.64	1.88	1.42	1.8	-0.282	0.009	-0.02	0.891
-33.5	83.75	1.63	1.89	1.41	1.81	-0.281	0.01	-0.018	0.901
-33.25	83.75	1.63	1.9	1.41	1.83	-0.287	0.009	-0.016	0.917
-33	83.75	1.64	1.93	1.4	1.86	-0.295	0.007	-0.013	0.93
-32.75	83.75	1.65	1.94	1.4	1.87	-0.302	0.006	-0.01	0.945
-32.5	83.75	1.66	1.95	1.41	1.88	-0.309	0.006	-0.01	0.945
-32.25	83.75	1.68	1.94	1.42	1.87	-0.314	0.006	-0.012	0.936
-32	83.75	1.7	1.92	1.43	1.84	-0.319	0.005	-0.015	0.918
-31.75	83.75	1.7	1.89	1.45	1.81	-0.316	0.005	-0.018	0.906
-31.5	83.75	1.7	1.88	1.45	1.8	-0.313	0.005	-0.019	0.896
-31.25	83.75	1.7	1.87	1.45	1.79	-0.311	0.005	-0.02	0.893
-31	83.75	1.69	1.88	1.44	1.8	-0.314	0.004	-0.018	0.904
-30.75	83.75	1.69	1.89	1.44	1.82	-0.315	0.004	-0.016	0.917
-30.5	83.75	1.7	1.92	1.44	1.84	-0.326	0.004	-0.012	0.936
-30.25	83.75	1.72	1.93	1.45	1.86	-0.328	0.004	-0.009	0.953
-30	83.75	1.73	1.94	1.46	1.87	-0.327	0.005	-0.009	0.954
-29.75	83.75	1.75	1.93	1.48	1.86	-0.323	0.005	-0.012	0.941
-29.5	83.75	1.76	1.91	1.51	1.84	-0.314	0.006	-0.014	0.926
-29.25	83.75	1.77	1.89	1.52	1.81	-0.305	0.008	-0.017	0.913
-29	83.75	1.76	1.88	1.52	1.8	-0.3	0.008	-0.018	0.904
-28.75	83.75	1.75	1.87	1.51	1.79	-0.299	0.008	-0.018	0.904
-28.5	83.75	1.75	1.88	1.5	1.8	-0.302	0.008	-0.016	0.917
-28.25	83.75	1.74	1.89	1.49	1.82	-0.305	0.008	-0.014	0.927
-28	83.75	1.75	1.91	1.49	1.84	-0.313	0.007	-0.012	0.939
-27.75	83.75	1.75	1.93	1.49	1.85	-0.317	0.006	-0.011	0.945
-27.5	83.75	1.76	1.94	1.49	1.86	-0.322	0.006	-0.009	0.955
-27.25	83.75	1.77	1.93	1.5	1.85	-0.324	0.006	-0.01	0.949
-27	83.75	1.78	1.91	1.51	1.83	-0.326	0.006	-0.013	0.933
-26.75	83.75	1.78	1.89	1.51	1.81	-0.322	0.006	-0.016	0.917
-26.5	83.75	1.78	1.88	1.51	1.8	-0.321	0.006	-0.017	0.914
-26.25	83.75	1.77	1.88	1.51	1.79	-0.318	0.006	-0.017	0.914
-26	83.75	1.77	1.89	1.5	1.8	-0.322	0.006	-0.016	0.919
-25.75	83.75	1.76	1.89	1.49	1.81	-0.323	0.006	-0.013	0.931
-25.5	83.75	1.77	1.91	1.48	1.83	-0.333	0.005	-0.01	0.949
-25.25	83.75	1.79	1.92	1.49	1.85	-0.347	0.004	-0.008	0.959
-25	83.75	1.8	1.93	1.49	1.85	-0.353	0.005	-0.007	0.965
-24.75	83.75	1.81	1.92	1.5	1.84	-0.36	0.005	-0.009	0.957
-62.5	83.5	1.89	1.91	1.61	1.85	-0.339	0.008	-0.016	0.916
-62.25	83.5	1.91	1.91	1.62	1.84	-0.352	0.006	-0.017	0.909
-62	83.5	1.91	1.9	1.63	1.83	-0.347	0.007	-0.018	0.907
-61.75	83.5	1.91	1.88	1.64	1.81	-0.338	0.008	-0.02	0.896
-61.5	83.5	1.91	1.86	1.64	1.79	-0.337	0.008	-0.019	0.898
-61.25	83.5	1.91	1.86	1.64	1.79	-0.331	0.008	-0.019	0.899
-61	83.5	1.9	1.86	1.64	1.79	-0.33	0.009	-0.019	0.899
-60.75	83.5	1.89	1.88	1.63	1.81	-0.329	0.009	-0.017	0.906
-60.5	83.5	1.89	1.9	1.62	1.83	-0.334	0.008	-0.016	0.918
-60.25	83.5	1.89	1.91	1.62	1.85	-0.335	0.008	-0.014	0.927
-60	83.5	1.89	1.91	1.61	1.85	-0.34	0.008	-0.014	0.928
-59.75	83.5	1.88	1.91	1.62	1.85	-0.335	0.008	-0.015	0.923
-59.5	83.5	1.88	1.9	1.62	1.83	-0.333	0.008	-0.016	0.913
-46	83.5	1.8	1.86	1.61	1.78	-0.28	0.013	-0.03	0.836
-45.75	83.5	1.79	1.88	1.59	1.81	-0.283	0.013	-0.03	0.837
-45.5	83.5	1.78	1.91	1.57	1.83	-0.293	0.011	-0.027	0.852
-45.25	83.5	1.78	1.92	1.57	1.85	-0.293	0.011	-0.026	0.858
-45	83.5	1.78	1.93	1.57	1.86	-0.293	0.01	-0.025	0.868
-44.75	83.5	1.77	1.92	1.56	1.85	-0.29	0.01	-0.026	0.861
-44.5	83.5	1.77	1.9	1.57	1.83	-0.283	0.012	-0.028	0.85
-44.25	83.5	1.77	1.88	1.58	1.8	-0.269	0.015	-0.029	0.839
-44	83.5	1.76	1.86	1.58	1.78	-0.256	0.018	-0.031	0.826
-43.75	83.5	1.75	1.85	1.58	1.77	-0.248	0.021	-0.032	0.823
-43.5	83.5	1.75	1.86	1.58	1.77	-0.252	0.02	-0.032	0.824
-43.25	83.5	1.75	1.88	1.57	1.8	-0.254	0.018	-0.032	0.825
-43	83.5	1.75	1.9	1.57	1.82	-0.258	0.018	-0.031	0.832
-42.75	83.5	1.75	1.92	1.56	1.84	-0.265	0.016	-0.03	0.838
-42.5	83.5	1.75	1.93	1.56	1.85	-0.271	0.014	-0.028	0.847
-42.25	83.5	1.74	1.92	1.56	1.85	-0.266	0.014	-0.029	0.841
-42	83.5	1.74	1.91	1.55	1.83	-0.265	0.013	-0.03	0.839
-41.75	83.5	1.74	1.89	1.56	1.81	-0.256	0.015	-0.032	0.826
-41.5	83.5	1.73	1.86	1.55	1.78	-0.25	0.015	-0.033	0.817
-41.25	83.5	1.73	1.86	1.55	1.77	-0.249	0.016	-0.032	0.82
-41	83.5	1.73	1.86	1.55	1.78	-0.256	0.015	-0.033	0.817
-40.75	83.5	1.73	1.89	1.54	1.8	-0.269	0.012	-0.033	0.82
-40.5	83.5	1.72	1.91	1.52	1.83	-0.274	0.01	-0.031	0.834
-40.25	83.5	1.71	1.93	1.51	1.85	-0.277	0.009	-0.03	0.841
-40	83.5	1.7	1.94	1.49	1.86	-0.277	0.009	-0.029	0.847
-39.75	83.5	1.68	1.94	1.48	1.86	-0.274	0.009	-0.03	0.84
-39.5	83.5	1.66	1.92	1.47	1.84	-0.266	0.009	-0.03	0.836
-39.25	83.5	1.64	1.9	1.46	1.82	-0.255	0.011	-0.031	0.832
-39	83.5	1.62	1.88	1.44	1.8	-0.244	0.013	-0.028	0.846
-38.75	83.5	1.61	1.88	1.44	1.8	-0.237	0.018	-0.024	0.869
-38.5	83.5	1.59	1.88	1.44	1.81	-0.213	0.029	-0.021	0.883
-38.25	83.5	1.59	1.91	1.43	1.84	-0.216	0.025	-0.016	0.911
-38	83.5	1.57	1.93	1.42	1.87	-0.211	0.028	-0.013	0.932
-37.75	83.5	1.57	1.95	1.41	1.89	-0.211	0.029	-0.009	0.95
-37.5	83.5	1.56	1.96	1.41	1.9	-0.205	0.035	-0.006	0.969
-37.25	83.5	1.55	1.96	1.42	1.91	-0.198	0.041	-0.003	0.984
-37	83.5	1.55	1.95	1.43	1.89	-0.186	0.052	-0.003	0.982
-36.75	83.5	1.54	1.92	1.45	1.87	-0.163	0.081	-0.004	0.977
-36.5	83.5	1.53	1.89	1.46	1.84	-0.143	0.114	-0.004	0.98
-36.25	83.5	1.51	1.89	1.49	1.83	-0.099	0.253	-0.003	0.984
-36	83.5	1.5	1.89	1.51	1.84	-0.073	0.387	-0.002	0.989
-35.75	83.5	1.51	1.91	1.5	1.86	-0.078	0.357	0.002	0.988
-35.5	83.5	1.5	1.94	1.5	1.89	-0.079	0.356	0.004	0.98
-35.25	83.5	1.5	1.95	1.49	1.9	-0.081	0.346	0.005	0.971
-35	83.5	1.5	1.96	1.49	1.91	-0.086	0.331	0.006	0.97
-34.75	83.5	1.49	1.95	1.5	1.9	-0.067	0.443	0.005	0.974
-34.5	83.5	1.48	1.93	1.5	1.88	-0.049	0.573	0.005	0.975
-34.25	83.5	1.47	1.9	1.51	1.85	-0.036	0.68	0.004	0.979
-34	83.5	1.46	1.88	1.51	1.83	-0.025	0.77	0.002	0.989
-33.75	83.5	1.44	1.88	1.51	1.82	-0.011	0.892	0.003	0.984
-33.5	83.5	1.44	1.88	1.5	1.83	-0.014	0.871	0.003	0.982
-33.25	83.5	1.44	1.9	1.48	1.86	-0.026	0.76	0.004	0.978
-33	83.5	1.44	1.92	1.46	1.88	-0.048	0.58	0.007	0.961
-32.75	83.5	1.44	1.94	1.45	1.9	-0.064	0.475	0.008	0.958
-32.5	83.5	1.44	1.94	1.43	1.9	-0.078	0.387	0.009	0.951
-32.25	83.5	1.45	1.93	1.41	1.89	-0.095	0.29	0.008	0.956
-32	83.5	1.45	1.92	1.4	1.87	-0.112	0.215	0.005	0.972
-31.75	83.5	1.45	1.89	1.39	1.84	-0.123	0.176	0.003	0.983
-31.5	83.5	1.45	1.87	1.38	1.82	-0.13	0.155	0.001	0.992
-31.25	83.5	1.45	1.87	1.38	1.81	-0.137	0.135	0.001	0.996
-31	83.5	1.46	1.87	1.37	1.82	-0.146	0.111	0.002	0.989
-30.75	83.5	1.46	1.9	1.36	1.84	-0.155	0.093	0.003	0.982
-30.5	83.5	1.46	1.91	1.35	1.86	-0.158	0.089	0.007	0.965
-30.25	83.5	1.46	1.92	1.35	1.88	-0.164	0.082	0.008	0.958
-30	83.5	1.48	1.93	1.35	1.88	-0.174	0.068	0.009	0.954
-29.75	83.5	1.49	1.92	1.36	1.87	-0.18	0.061	0.005	0.972
-29.5	83.5	1.51	1.91	1.37	1.86	-0.189	0.048	0.002	0.989
-29.25	83.5	1.52	1.89	1.38	1.83	-0.188	0.049	-0.002	0.991
-29	83.5	1.54	1.88	1.4	1.81	-0.192	0.045	-0.005	0.972
-28.75	83.5	1.54	1.87	1.39	1.81	-0.201	0.034	-0.008	0.956
-28.5	83.5	1.55	1.88	1.39	1.81	-0.213	0.028	-0.007	0.962
-28.25	83.5	1.56	1.9	1.38	1.83	-0.225	0.022	-0.006	0.971
-28	83.5	1.57	1.91	1.38	1.85	-0.238	0.02	-0.004	0.978
-27.75	83.5	1.58	1.92	1.38	1.86	-0.243	0.02	-0.002	0.989
-27.5	83.5	1.59	1.92	1.38	1.86	-0.254	0.016	-0.002	0.992
-27.25	83.5	1.6	1.91	1.39	1.85	-0.254	0.016	-0.003	0.983
-27	83.5	1.61	1.9	1.4	1.84	-0.259	0.015	-0.006	0.971
-26.75	83.5	1.61	1.89	1.4	1.82	-0.256	0.017	-0.009	0.953
-26.5	83.5	1.63	1.87	1.41	1.8	-0.269	0.012	-0.012	0.935
-26.25	83.5	1.66	1.87	1.42	1.79	-0.288	0.008	-0.013	0.929
-26	83.5	1.68	1.87	1.44	1.79	-0.294	0.008	-0.014	0.924
-25.75	83.5	1.71	1.89	1.46	1.81	-0.302	0.007	-0.013	0.932
-25.5	83.5	1.72	1.9	1.45	1.82	-0.313	0.006	-0.012	0.939
-25.25	83.5	1.73	1.91	1.46	1.83	-0.323	0.005	-0.01	0.949
-25	83.5	1.74	1.91	1.46	1.84	-0.327	0.005	-0.008	0.958
-24.75	83.5	1.75	1.91	1.47	1.83	-0.333	0.004	-0.01	0.948
-24.5	83.5	1.76	1.9	1.47	1.82	-0.336	0.004	-0.012	0.937
-24.25	83.5	1.77	1.89	1.49	1.81	-0.337	0.004	-0.015	0.923
-24	83.5	1.79	1.87	1.51	1.79	-0.335	0.005	-0.016	0.919
-23.75	83.5	1.82	1.87	1.53	1.79	-0.34	0.005	-0.017	0.911
-23.5	83.5	1.83	1.88	1.55	1.79	-0.334	0.005	-0.018	0.908
-81.25	83.25	1.69	1.86	1.61	1.82	-0.122	0.249	0.007	0.963
-81	83.25	1.68	1.87	1.61	1.83	-0.115	0.272	0.008	0.96
-80.75	83.25	1.68	1.88	1.62	1.85	-0.103	0.324	0.009	0.954
-80.5	83.25	1.68	1.89	1.61	1.86	-0.105	0.315	0.01	0.947
-80.25	83.25	1.68	1.91	1.61	1.87	-0.107	0.305	0.01	0.948
-80	83.25	1.68	1.91	1.61	1.88	-0.107	0.299	0.01	0.95
-79.75	83.25	1.67	1.91	1.6	1.87	-0.11	0.286	0.01	0.95
-79.5	83.25	1.67	1.9	1.6	1.86	-0.11	0.286	0.009	0.954
-79.25	83.25	1.67	1.89	1.6	1.85	-0.107	0.302	0.008	0.961
-79	83.25	1.67	1.87	1.6	1.83	-0.104	0.309	0.007	0.963
-78.75	83.25	1.66	1.86	1.6	1.82	-0.095	0.351	0.008	0.956
-78.5	83.25	1.65	1.87	1.6	1.83	-0.093	0.359	0.009	0.954
-78.25	83.25	1.64	1.88	1.59	1.85	-0.094	0.36	0.011	0.945
-78	83.25	1.68	1.89	1.58	1.86	-0.136	0.185	0.011	0.942
-77.75	83.25	1.69	1.91	1.59	1.87	-0.149	0.16	0.013	0.933
-77.5	83.25	1.68	1.91	1.59	1.88	-0.137	0.191	0.013	0.933
-77.25	83.25	1.67	1.91	1.59	1.87	-0.131	0.214	0.012	0.937
-77	83.25	1.66	1.88	1.59	1.85	-0.121	0.242	0.009	0.953
-76.75	83.25	1.66	1.87	1.59	1.83	-0.119	0.247	0.007	0.966
-76.5	83.25	1.65	1.86	1.58	1.81	-0.122	0.234	0.004	0.979
-76.25	83.25	1.65	1.85	1.58	1.81	-0.119	0.24	0.005	0.974
-76	83.25	1.65	1.86	1.58	1.81	-0.116	0.253	0.002	0.987
-75.75	83.25	1.65	1.87	1.59	1.83	-0.112	0.271	0.005	0.976
-75.5	83.25	1.66	1.88	1.6	1.85	-0.109	0.288	0.007	0.961
-75.25	83.25	1.66	1.9	1.6	1.87	-0.109	0.287	0.009	0.951
-75	83.25	1.66	1.91	1.61	1.88	-0.095	0.349	0.01	0.948
-74.75	83.25	1.66	1.9	1.62	1.86	-0.094	0.36	0.007	0.963
-74.5	83.25	1.68	1.88	1.63	1.84	-0.106	0.309	0.004	0.978
-74.25	83.25	1.69	1.87	1.63	1.82	-0.108	0.299	0.005	0.974
-74	83.25	1.68	1.85	1.62	1.8	-0.108	0.288	0.002	0.991
-73.75	83.25	1.67	1.85	1.62	1.8	-0.107	0.285	-0.001	0.997
-73.5	83.25	1.68	1.86	1.62	1.81	-0.111	0.275	-0.003	0.981
-73.25	83.25	1.71	1.88	1.73	1.83	-0.047	0.66	-0.005	0.974
-73	83.25	2.13	1.91	2.18	1.85	-0.022	0.874	-0.009	0.954
-72.75	83.25	2.3	1.93	2.37	1.88	-0.012	0.933	-0.009	0.954
-72.5	83.25	2.55	1.94	2.72	1.89	0.069	0.673	-0.009	0.956
-72.25	83.25	2.53	1.94	2.74	1.88	0.101	0.541	-0.008	0.956
-72	83.25	2.31	1.92	2.51	1.86	0.109	0.465	-0.009	0.955
-71.75	83.25	2.3	1.9	2.47	1.84	0.087	0.567	-0.01	0.947
-71.5	83.25	2.29	1.88	2.46	1.82	0.09	0.546	-0.01	0.946
-71.25	83.25	2.31	1.88	2.35	1.82	-0.034	0.823	-0.009	0.952
-71	83.25	2.18	1.89	2.21	1.83	-0.051	0.724	-0.012	0.939
-70.75	83.25	1.97	1.9	1.91	1.85	-0.124	0.353	-0.011	0.941
-70.5	83.25	2.08	1.92	1.91	1.87	-0.227	0.11	-0.011	0.941
-70.25	83.25	1.91	1.95	1.58	1.9	-0.385	0.003	-0.01	0.947
-70	83.25	1.9	1.96	1.58	1.91	-0.384	0.004	-0.011	0.946
-69.75	83.25	1.9	1.96	1.58	1.9	-0.386	0.004	-0.012	0.941
-69.5	83.25	1.91	1.94	1.6	1.88	-0.363	0.005	-0.013	0.932
-69.25	83.25	1.89	1.92	1.6	1.86	-0.346	0.006	-0.016	0.919
-69	83.25	1.89	1.9	1.6	1.84	-0.34	0.007	-0.018	0.908
-68.75	83.25	1.89	1.89	1.6	1.83	-0.344	0.006	-0.016	0.915
-68.5	83.25	1.89	1.9	1.6	1.84	-0.349	0.006	-0.017	0.909
-68.25	83.25	1.88	1.92	1.59	1.86	-0.354	0.005	-0.017	0.914
-68	83.25	1.88	1.92	1.59	1.86	-0.35	0.005	-0.016	0.916
-67.75	83.25	1.88	1.94	1.59	1.87	-0.355	0.004	-0.016	0.917
-67.5	83.25	1.9	1.95	1.6	1.88	-0.358	0.004	-0.017	0.916
-67.25	83.25	1.92	1.94	1.62	1.87	-0.367	0.004	-0.017	0.915
-67	83.25	1.93	1.92	1.63	1.86	-0.364	0.004	-0.016	0.918
-66.75	83.25	1.93	1.91	1.63	1.84	-0.363	0.004	-0.017	0.91
-66.5	83.25	1.93	1.89	1.63	1.82	-0.36	0.004	-0.02	0.896
-66.25	83.25	1.93	1.88	1.63	1.81	-0.358	0.005	-0.019	0.9
-66	83.25	1.92	1.88	1.63	1.81	-0.352	0.005	-0.019	0.9
-65.75	83.25	1.91	1.89	1.63	1.82	-0.348	0.006	-0.019	0.9
-65.5	83.25	1.91	1.9	1.63	1.83	-0.346	0.006	-0.019	0.903
-65.25	83.25	1.91	1.91	1.62	1.84	-0.352	0.005	-0.02	0.896
-65	83.25	1.91	1.92	1.62	1.85	-0.349	0.006	-0.02	0.898
-64.75	83.25	1.9	1.91	1.62	1.84	-0.349	0.006	-0.019	0.901
-64.5	83.25	1.9	1.89	1.63	1.83	-0.344	0.007	-0.019	0.902
-64.25	83.25	1.91	1.88	1.63	1.81	-0.346	0.007	-0.02	0.893
-64	83.25	1.9	1.87	1.63	1.8	-0.335	0.008	-0.021	0.888
-63.75	83.25	1.89	1.86	1.63	1.79	-0.333	0.008	-0.02	0.892
-63.5	83.25	1.89	1.86	1.64	1.79	-0.33	0.009	-0.02	0.891
-63.25	83.25	1.89	1.87	1.63	1.8	-0.331	0.009	-0.02	0.895
-63	83.25	1.89	1.88	1.63	1.81	-0.339	0.007	-0.02	0.895
-62.5	83.25	1.89	1.89	1.61	1.83	-0.338	0.006	-0.019	0.901
-62.25	83.25	1.9	1.89	1.62	1.82	-0.347	0.006	-0.018	0.903
-62	83.25	1.9	1.87	1.63	1.81	-0.343	0.006	-0.019	0.896
-61.75	83.25	1.9	1.87	1.63	1.8	-0.34	0.007	-0.019	0.9
-61.5	83.25	1.9	1.85	1.64	1.78	-0.329	0.008	-0.019	0.899
-61.25	83.25	1.9	1.85	1.65	1.78	-0.326	0.008	-0.019	0.897
-61	83.25	1.9	1.85	1.65	1.79	-0.321	0.009	-0.019	0.898
-60.75	83.25	1.89	1.87	1.65	1.8	-0.315	0.01	-0.018	0.904
-60.5	83.25	1.89	1.87	1.64	1.81	-0.317	0.009	-0.017	0.91
-60.25	83.25	1.88	1.88	1.64	1.82	-0.317	0.009	-0.016	0.916
-60	83.25	1.88	1.89	1.64	1.83	-0.314	0.009	-0.015	0.917
-59.75	83.25	1.88	1.88	1.64	1.82	-0.315	0.009	-0.016	0.913
-59.5	83.25	1.88	1.87	1.65	1.81	-0.314	0.01	-0.016	0.912
-59.25	83.25	1.88	1.86	1.65	1.8	-0.311	0.01	-0.017	0.907
-59	83.25	1.88	1.85	1.66	1.78	-0.301	0.012	-0.019	0.898
-49.5	83.25	1.81	1.88	1.64	1.82	-0.261	0.021	-0.021	0.886
-49.25	83.25	1.81	1.87	1.64	1.8	-0.262	0.021	-0.024	0.87
-49	83.25	1.81	1.86	1.64	1.78	-0.252	0.024	-0.026	0.858
-48.75	83.25	1.81	1.85	1.65	1.77	-0.25	0.025	-0.026	0.855
-48.5	83.25	1.81	1.86	1.65	1.78	-0.252	0.024	-0.026	0.858
-48.25	83.25	1.81	1.87	1.64	1.8	-0.256	0.023	-0.025	0.864
-48	83.25	1.81	1.88	1.64	1.81	-0.257	0.021	-0.025	0.861
-47.75	83.25	1.8	1.9	1.63	1.83	-0.261	0.02	-0.025	0.865
-47.5	83.25	1.8	1.91	1.63	1.84	-0.26	0.021	-0.025	0.865
-47.25	83.25	1.79	1.9	1.62	1.83	-0.262	0.022	-0.024	0.869
-47	83.25	1.79	1.88	1.61	1.82	-0.272	0.017	-0.025	0.861
-46.75	83.25	1.78	1.88	1.6	1.81	-0.271	0.017	-0.026	0.859
-46.5	83.25	1.77	1.86	1.59	1.79	-0.27	0.016	-0.027	0.848
-46.25	83.25	1.77	1.85	1.57	1.78	-0.279	0.012	-0.027	0.847
-46	83.25	1.75	1.86	1.57	1.79	-0.275	0.012	-0.028	0.846
-45.75	83.25	1.74	1.88	1.55	1.81	-0.273	0.011	-0.026	0.854
-45.5	83.25	1.73	1.89	1.55	1.82	-0.269	0.011	-0.027	0.853
-45.25	83.25	1.72	1.91	1.54	1.85	-0.265	0.012	-0.026	0.858
-45	83.25	1.7	1.92	1.52	1.85	-0.26	0.014	-0.023	0.873
-44.75	83.25	1.68	1.91	1.51	1.84	-0.252	0.016	-0.023	0.873
-44.5	83.25	1.68	1.89	1.51	1.83	-0.245	0.019	-0.023	0.871
-44.25	83.25	1.68	1.88	1.51	1.81	-0.248	0.019	-0.026	0.858
-44	83.25	1.68	1.87	1.51	1.79	-0.245	0.023	-0.028	0.842
-43.75	83.25	1.68	1.86	1.51	1.79	-0.244	0.024	-0.029	0.838
-43.5	83.25	1.68	1.87	1.51	1.79	-0.243	0.023	-0.028	0.841
-43.25	83.25	1.68	1.89	1.51	1.81	-0.241	0.025	-0.029	0.84
-43	83.25	1.68	1.9	1.51	1.82	-0.245	0.023	-0.03	0.835
-42.75	83.25	1.69	1.91	1.52	1.84	-0.249	0.021	-0.031	0.83
-42.5	83.25	1.7	1.92	1.52	1.85	-0.251	0.019	-0.031	0.83
-42.25	83.25	1.7	1.91	1.51	1.84	-0.26	0.016	-0.032	0.827
-42	83.25	1.7	1.89	1.51	1.82	-0.263	0.014	-0.032	0.826
-41.75	83.25	1.7	1.88	1.51	1.8	-0.262	0.014	-0.032	0.824
-41.5	83.25	1.7	1.87	1.51	1.78	-0.266	0.012	-0.034	0.811
-41.25	83.25	1.7	1.86	1.51	1.77	-0.267	0.011	-0.034	0.807
-41	83.25	1.7	1.87	1.51	1.78	-0.257	0.012	-0.035	0.802
-40.75	83.25	1.69	1.88	1.51	1.8	-0.256	0.012	-0.035	0.804
-40.5	83.25	1.68	1.89	1.5	1.81	-0.255	0.011	-0.034	0.814
-40.25	83.25	1.66	1.91	1.49	1.84	-0.238	0.017	-0.031	0.828
-40	83.25	1.63	1.92	1.49	1.85	-0.213	0.029	-0.027	0.851
-39.75	83.25	1.62	1.91	1.49	1.85	-0.194	0.043	-0.022	0.878
-39.5	83.25	1.61	1.9	1.52	1.83	-0.171	0.077	-0.018	0.902
-39.25	83.25	1.63	1.89	1.56	1.82	-0.149	0.12	-0.015	0.916
-39	83.25	1.65	1.87	1.61	1.81	-0.124	0.199	-0.014	0.92
-38.75	83.25	1.68	1.86	1.67	1.8	-0.087	0.349	-0.014	0.923
-38.5	83.25	1.69	1.87	1.7	1.81	-0.063	0.517	-0.015	0.917
-38.25	83.25	1.69	1.89	1.73	1.82	-0.038	0.692	-0.014	0.924
-38	83.25	1.68	1.89	1.75	1.84	-0.011	0.913	-0.011	0.94
-37.75	83.25	1.68	1.9	1.77	1.85	0.007	0.942	-0.01	0.946
-37.5	83.25	1.68	1.91	1.8	1.86	0.021	0.836	-0.009	0.95
-37.25	83.25	1.7	1.9	1.85	1.85	0.046	0.671	-0.007	0.961
-37	83.25	1.74	1.88	1.93	1.83	0.077	0.496	-0.004	0.978
-36.75	83.25	1.79	1.87	2.02	1.82	0.105	0.393	-0.005	0.975
-36.5	83.25	1.82	1.85	2.08	1.8	0.134	0.295	-0.005	0.969
-36.25	83.25	1.83	1.84	2.09	1.79	0.127	0.329	-0.004	0.975
-36	83.25	1.84	1.84	2.1	1.79	0.126	0.33	-0.004	0.976
-35.75	83.25	1.83	1.86	2.07	1.81	0.106	0.408	-0.001	0.996
-35.5	83.25	1.82	1.87	2.06	1.82	0.099	0.442	0.001	0.995
-35.25	83.25	1.82	1.88	2.05	1.84	0.093	0.466	0.002	0.989
-35	83.25	1.82	1.89	2.04	1.84	0.087	0.496	0.003	0.984
-34.75	83.25	1.83	1.88	2.04	1.83	0.083	0.517	0.002	0.988
-34.5	83.25	1.83	1.86	2.05	1.82	0.081	0.523	0.001	0.994
-34.25	83.25	1.83	1.86	2.04	1.81	0.079	0.532	0	0.998
-34	83.25	1.82	1.84	2.04	1.79	0.081	0.522	-0.001	0.995
-33.75	83.25	1.82	1.83	2.04	1.78	0.09	0.474	0	1
-33.5	83.25	1.83	1.84	2.07	1.79	0.097	0.437	0.001	0.993
-33.25	83.25	1.84	1.86	2.08	1.81	0.096	0.452	0.003	0.984
-33	83.25	1.83	1.86	2.05	1.82	0.086	0.496	0.004	0.977
-32.75	83.25	1.81	1.88	2.01	1.83	0.071	0.568	0.006	0.966
-32.5	83.25	1.79	1.88	1.97	1.84	0.06	0.624	0.006	0.966
-32.25	83.25	1.76	1.88	1.93	1.84	0.046	0.698	0.005	0.973
-32	83.25	1.74	1.87	1.9	1.82	0.036	0.749	0.002	0.988
-31.75	83.25	1.73	1.87	1.88	1.82	0.039	0.732	0	0.999
-31.5	83.25	1.73	1.86	1.89	1.8	0.051	0.653	-0.002	0.99
-31.25	83.25	1.73	1.85	1.94	1.79	0.086	0.459	0.001	0.996
-31	83.25	1.72	1.85	1.95	1.8	0.109	0.354	0.002	0.991
-30.75	83.25	1.7	1.87	1.92	1.82	0.096	0.409	0.004	0.976
-30.5	83.25	1.69	1.87	1.89	1.83	0.084	0.454	0.006	0.967
-30.25	83.25	1.67	1.89	1.86	1.84	0.081	0.467	0.008	0.957
-30	83.25	1.65	1.9	1.83	1.85	0.074	0.504	0.009	0.951
-29.75	83.25	1.64	1.89	1.8	1.85	0.056	0.597	0.009	0.953
-29.5	83.25	1.62	1.88	1.78	1.84	0.057	0.585	0.006	0.969
-29.25	83.25	1.61	1.88	1.76	1.83	0.062	0.549	0.005	0.974
-29	83.25	1.57	1.87	1.74	1.82	0.083	0.408	0.004	0.976
-28.75	83.25	1.53	1.86	1.71	1.81	0.09	0.363	0.003	0.986
-28.5	83.25	1.51	1.87	1.67	1.81	0.074	0.438	0.001	0.995
-28.25	83.25	1.49	1.88	1.63	1.83	0.054	0.561	0.002	0.987
-28	83.25	1.48	1.89	1.59	1.83	0.035	0.7	0.004	0.979
-27.75	83.25	1.48	1.89	1.56	1.84	0.01	0.913	0.006	0.967
-27.5	83.25	1.47	1.9	1.53	1.85	-0.01	0.916	0.007	0.964
-27.25	83.25	1.47	1.89	1.5	1.84	-0.029	0.745	0.005	0.973
-27	83.25	1.47	1.89	1.47	1.83	-0.067	0.454	0.002	0.989
-26.75	83.25	1.47	1.89	1.43	1.83	-0.092	0.306	0	0.997
-26.5	83.25	1.47	1.87	1.4	1.81	-0.119	0.198	-0.002	0.99
-26.25	83.25	1.48	1.86	1.39	1.8	-0.137	0.135	-0.003	0.986
-26	83.25	1.5	1.86	1.38	1.8	-0.166	0.076	-0.006	0.971
-25.75	83.25	1.51	1.87	1.37	1.81	-0.18	0.061	-0.005	0.975
-25.5	83.25	1.52	1.87	1.37	1.81	-0.194	0.047	-0.007	0.963
-25.25	83.25	1.55	1.88	1.37	1.81	-0.223	0.029	-0.008	0.958
-25	83.25	1.58	1.88	1.38	1.82	-0.241	0.02	-0.008	0.957
-24.75	83.25	1.61	1.88	1.4	1.81	-0.253	0.016	-0.011	0.944
-24.5	83.25	1.64	1.88	1.41	1.8	-0.266	0.012	-0.013	0.932
-24.25	83.25	1.66	1.87	1.43	1.8	-0.277	0.009	-0.013	0.934
-24	83.25	1.68	1.87	1.45	1.79	-0.285	0.008	-0.015	0.923
-23.75	83.25	1.71	1.86	1.46	1.78	-0.292	0.008	-0.016	0.914
-23.5	83.25	1.73	1.86	1.47	1.78	-0.309	0.006	-0.019	0.902
-23.25	83.25	1.75	1.87	1.49	1.78	-0.308	0.006	-0.018	0.907
-23	83.25	1.76	1.87	1.51	1.79	-0.309	0.007	-0.018	0.908
-22.75	83.25	1.79	1.88	1.52	1.79	-0.312	0.007	-0.018	0.905
-22.5	83.25	1.82	1.88	1.54	1.8	-0.314	0.007	-0.019	0.904
-82.25	83	1.69	1.88	1.63	1.84	-0.1	0.333	0.01	0.951
-82	83	1.68	1.87	1.63	1.83	-0.091	0.373	0.008	0.96
-81.75	83	1.64	1.86	1.6	1.82	-0.084	0.392	0.005	0.976
-81.5	83	1.63	1.86	1.59	1.82	-0.073	0.448	0.004	0.978
-81.25	83	1.62	1.86	1.6	1.82	-0.067	0.489	0.005	0.973
-81	83	1.62	1.86	1.6	1.82	-0.063	0.51	0.004	0.981
-80.75	83	1.62	1.87	1.61	1.83	-0.056	0.557	0.005	0.973
-80.5	83	1.62	1.88	1.61	1.84	-0.044	0.647	0.004	0.979
-80.25	83	1.61	1.89	1.62	1.85	-0.037	0.71	0.004	0.981
-80	83	1.61	1.89	1.62	1.85	-0.029	0.767	0.004	0.981
-79.75	83	1.59	1.88	1.61	1.84	-0.022	0.824	0.004	0.977
-79.5	83	1.57	1.87	1.59	1.83	-0.023	0.807	0.004	0.98
-79.25	83	1.56	1.86	1.58	1.82	-0.026	0.788	0.001	0.995
-79	83	1.55	1.85	1.56	1.81	-0.03	0.753	0.002	0.991
-78.75	83	1.54	1.85	1.54	1.81	-0.037	0.687	0.002	0.987
-78.5	83	1.53	1.85	1.53	1.81	-0.038	0.677	0.002	0.988
-78.25	83	1.51	1.86	1.51	1.82	-0.05	0.583	0.002	0.988
-78	83	1.55	1.87	1.49	1.83	-0.109	0.246	0.006	0.97
-77.75	83	1.57	1.88	1.51	1.85	-0.109	0.259	0.008	0.96
-77.5	83	1.57	1.88	1.51	1.85	-0.106	0.263	0.007	0.961
-77.25	83	1.56	1.88	1.51	1.84	-0.108	0.257	0.005	0.975
-77	83	1.55	1.86	1.51	1.82	-0.091	0.329	0.002	0.99
-76.75	83	1.55	1.85	1.53	1.8	-0.075	0.416	0	0.998
-76.5	83	1.54	1.84	1.53	1.8	-0.065	0.481	-0.001	0.992
-76.25	83	1.54	1.84	1.54	1.79	-0.058	0.536	-0.002	0.988
-76	83	1.54	1.84	1.55	1.79	-0.057	0.543	-0.004	0.979
-75.75	83	1.54	1.85	1.53	1.8	-0.068	0.469	-0.001	0.993
-75.5	83	1.52	1.86	1.52	1.82	-0.065	0.478	0.002	0.992
-75.25	83	1.52	1.88	1.51	1.84	-0.066	0.469	0.005	0.974
-75	83	1.52	1.89	1.51	1.85	-0.062	0.496	0.005	0.974
-74.75	83	1.52	1.88	1.51	1.84	-0.072	0.44	0.005	0.976
-74.5	83	1.53	1.87	1.51	1.83	-0.073	0.429	0.002	0.99
-74.25	83	1.53	1.86	1.52	1.81	-0.063	0.492	0.001	0.995
-74	83	1.52	1.85	1.52	1.8	-0.061	0.509	0.001	0.996
-73.75	83	1.51	1.85	1.5	1.81	-0.068	0.456	0	0.999
-73.5	83	1.49	1.87	1.49	1.82	-0.065	0.467	-0.003	0.986
-73.25	83	1.5	1.88	1.54	1.83	-0.028	0.757	-0.004	0.979
-73	83	2.01	1.9	2.18	1.85	0.088	0.509	-0.005	0.975
-72.75	83	2.26	1.92	2.43	1.87	0.088	0.541	-0.003	0.982
-72.5	83	2.43	1.93	2.73	1.88	0.218	0.156	-0.004	0.981
-72.25	83	2.39	1.93	2.67	1.88	0.205	0.17	-0.004	0.981
-72	83	2.13	1.91	2.41	1.86	0.22	0.108	-0.008	0.959
-71.75	83	2.11	1.89	2.37	1.84	0.19	0.156	-0.009	0.954
-71.5	83	2.11	1.88	2.38	1.83	0.205	0.131	-0.009	0.954
-71.25	83	2.1	1.89	2.24	1.83	0.071	0.584	-0.009	0.95
-71	83	1.9	1.89	1.99	1.83	0.039	0.721	-0.01	0.947
-70.75	83	1.8	1.89	1.88	1.84	0.012	0.909	-0.008	0.959
-70.5	83	1.9	1.91	1.85	1.87	-0.107	0.337	-0.003	0.984
-70.25	83	1.74	1.94	1.57	1.89	-0.234	0.022	-0.003	0.983
-70	83	1.73	1.95	1.56	1.9	-0.233	0.022	-0.002	0.988
-69.75	83	1.73	1.94	1.56	1.89	-0.232	0.023	-0.004	0.98
-69.5	83	1.7	1.92	1.52	1.87	-0.246	0.016	-0.004	0.982
-69.25	83	1.68	1.91	1.48	1.85	-0.252	0.013	-0.007	0.961
-69	83	1.67	1.89	1.47	1.83	-0.264	0.009	-0.012	0.939
-68.75	83	1.69	1.89	1.45	1.83	-0.289	0.007	-0.012	0.936
-68.5	83	1.71	1.89	1.45	1.83	-0.305	0.005	-0.015	0.921
-68.25	83	1.72	1.9	1.45	1.83	-0.322	0.004	-0.014	0.924
-68	83	1.74	1.9	1.46	1.84	-0.326	0.004	-0.016	0.915
-67.75	83	1.77	1.91	1.48	1.85	-0.339	0.004	-0.017	0.913
-67.5	83	1.8	1.92	1.5	1.86	-0.352	0.003	-0.017	0.911
-67.25	83	1.82	1.91	1.51	1.85	-0.364	0.003	-0.018	0.905
-67	83	1.84	1.9	1.53	1.83	-0.365	0.003	-0.019	0.903
-66.75	83	1.87	1.88	1.56	1.81	-0.362	0.004	-0.019	0.898
-66.5	83	1.89	1.87	1.59	1.8	-0.359	0.004	-0.021	0.891
-66.25	83	1.9	1.86	1.61	1.79	-0.354	0.004	-0.02	0.895
-66	83	1.91	1.86	1.64	1.79	-0.335	0.006	-0.02	0.894
-65.75	83	1.93	1.86	1.66	1.79	-0.33	0.008	-0.021	0.887
-65.5	83	1.92	1.87	1.67	1.8	-0.325	0.008	-0.022	0.885
-65.25	83	1.92	1.88	1.66	1.81	-0.327	0.008	-0.023	0.879
-65	83	1.92	1.88	1.66	1.81	-0.328	0.007	-0.023	0.878
-64.75	83	1.92	1.88	1.66	1.81	-0.337	0.007	-0.024	0.875
-64.5	83	1.92	1.87	1.65	1.8	-0.336	0.007	-0.022	0.883
-64.25	83	1.92	1.86	1.66	1.79	-0.339	0.007	-0.022	0.882
-64	83	1.92	1.85	1.66	1.78	-0.338	0.007	-0.021	0.889
-63.75	83	1.91	1.84	1.65	1.78	-0.334	0.007	-0.02	0.89
-63.5	83	1.91	1.84	1.65	1.78	-0.336	0.007	-0.019	0.895
-63.25	83	1.91	1.85	1.66	1.78	-0.328	0.007	-0.019	0.897
-63	83	1.9	1.85	1.65	1.78	-0.325	0.007	-0.02	0.894
-62.75	83	1.89	1.86	1.65	1.79	-0.317	0.008	-0.02	0.892
-62.5	83	1.88	1.86	1.64	1.8	-0.314	0.008	-0.02	0.891
-62.25	83	1.9	1.86	1.63	1.8	-0.335	0.006	-0.021	0.889
-50.25	83	1.81	1.86	1.66	1.8	-0.237	0.036	-0.022	0.88
-50	83	1.81	1.87	1.66	1.81	-0.239	0.036	-0.021	0.883
-49.75	83	1.81	1.87	1.65	1.8	-0.245	0.029	-0.021	0.882
-49.5	83	1.81	1.86	1.65	1.79	-0.244	0.029	-0.022	0.875
-49.25	83	1.8	1.85	1.65	1.78	-0.239	0.03	-0.025	0.859
-49	83	1.79	1.84	1.64	1.77	-0.238	0.029	-0.027	0.847
-48.75	83	1.8	1.84	1.64	1.77	-0.245	0.027	-0.029	0.837
-48.5	83	1.79	1.85	1.64	1.77	-0.245	0.025	-0.029	0.836
-48.25	83	1.8	1.85	1.64	1.78	-0.246	0.026	-0.028	0.845
-48	83	1.79	1.86	1.64	1.79	-0.245	0.025	-0.028	0.843
-47.75	83	1.79	1.87	1.63	1.8	-0.247	0.025	-0.026	0.853
-47.5	83	1.78	1.87	1.62	1.81	-0.252	0.024	-0.027	0.852
-47.25	83	1.77	1.87	1.62	1.81	-0.238	0.028	-0.028	0.847
-47	83	1.76	1.86	1.62	1.79	-0.234	0.031	-0.029	0.839
-46.75	83	1.75	1.86	1.62	1.78	-0.227	0.033	-0.031	0.827
-46.5	83	1.75	1.85	1.62	1.77	-0.216	0.04	-0.031	0.828
-46.25	83	1.75	1.85	1.62	1.78	-0.219	0.038	-0.03	0.83
-46	83	1.74	1.86	1.62	1.78	-0.205	0.045	-0.029	0.837
-45.75	83	1.73	1.86	1.63	1.79	-0.19	0.064	-0.026	0.851
-45.5	83	1.71	1.87	1.62	1.8	-0.182	0.068	-0.023	0.869
-45.25	83	1.7	1.87	1.61	1.81	-0.171	0.08	-0.02	0.887
-45	83	1.68	1.88	1.61	1.82	-0.165	0.084	-0.018	0.898
-44.75	83	1.68	1.87	1.6	1.81	-0.163	0.09	-0.018	0.901
-44.5	83	1.68	1.86	1.6	1.8	-0.161	0.094	-0.017	0.907
-44.25	83	1.68	1.85	1.62	1.79	-0.158	0.11	-0.017	0.905
-44	83	1.69	1.85	1.63	1.78	-0.151	0.127	-0.018	0.898
-43.75	83	1.69	1.84	1.62	1.78	-0.163	0.098	-0.019	0.891
-43.5	83	1.7	1.84	1.61	1.78	-0.174	0.079	-0.02	0.883
-43.25	83	1.71	1.85	1.59	1.78	-0.197	0.052	-0.022	0.878
-43	83	1.7	1.86	1.58	1.79	-0.201	0.047	-0.021	0.879
-42.75	83	1.71	1.87	1.58	1.8	-0.209	0.038	-0.023	0.872
-42.5	83	1.71	1.87	1.58	1.81	-0.213	0.034	-0.024	0.865
-42.25	83	1.72	1.87	1.58	1.8	-0.216	0.032	-0.025	0.859
-42	83	1.71	1.86	1.57	1.79	-0.224	0.026	-0.026	0.853
-41.75	83	1.71	1.85	1.57	1.78	-0.215	0.031	-0.025	0.856
-41.5	83	1.7	1.85	1.56	1.78	-0.21	0.035	-0.026	0.852
-41.25	83	1.68	1.85	1.55	1.77	-0.207	0.036	-0.027	0.849
-41	83	1.66	1.85	1.54	1.78	-0.194	0.046	-0.026	0.855
-40.75	83	1.64	1.85	1.54	1.78	-0.178	0.062	-0.026	0.852
-40.5	83	1.63	1.86	1.54	1.79	-0.169	0.074	-0.026	0.853
-40.25	83	1.62	1.88	1.54	1.81	-0.165	0.081	-0.026	0.857
-40	83	1.62	1.88	1.54	1.82	-0.166	0.08	-0.025	0.861
-39.75	83	1.63	1.88	1.56	1.81	-0.154	0.097	-0.022	0.877
-39.5	83	1.64	1.87	1.58	1.8	-0.146	0.116	-0.021	0.885
-39.25	83	1.66	1.86	1.61	1.79	-0.133	0.163	-0.02	0.89
-39	83	1.67	1.85	1.64	1.79	-0.113	0.233	-0.02	0.888
-38.75	83	1.68	1.85	1.69	1.78	-0.078	0.412	-0.02	0.886
-38.5	83	1.69	1.85	1.72	1.79	-0.055	0.567	-0.017	0.9
-38.25	83	1.7	1.85	1.75	1.79	-0.032	0.745	-0.018	0.899
-38	83	1.69	1.86	1.78	1.8	-0.002	0.979	-0.016	0.909
-37.75	83	1.7	1.87	1.77	1.81	-0.014	0.886	-0.017	0.902
-37.5	83	1.71	1.87	1.77	1.81	-0.03	0.76	-0.016	0.911
-37.25	83	1.71	1.87	1.77	1.81	-0.03	0.76	-0.014	0.92
-37	83	1.71	1.85	1.78	1.8	-0.031	0.755	-0.014	0.922
-36.75	83	1.71	1.85	1.79	1.79	-0.03	0.767	-0.014	0.923
-36.5	83	1.72	1.84	1.8	1.78	-0.029	0.777	-0.015	0.913
-36.25	83	1.73	1.84	1.8	1.77	-0.041	0.69	-0.015	0.915
-36	83	1.73	1.84	1.8	1.78	-0.038	0.715	-0.013	0.924
-35.75	83	1.74	1.84	1.8	1.78	-0.044	0.674	-0.013	0.926
-35.5	83	1.74	1.84	1.79	1.79	-0.055	0.599	-0.012	0.929
-35.25	83	1.75	1.85	1.79	1.8	-0.065	0.542	-0.011	0.937
-35	83	1.76	1.86	1.79	1.8	-0.068	0.525	-0.012	0.935
-34.75	83	1.77	1.85	1.8	1.8	-0.075	0.486	-0.011	0.939
-34.5	83	1.78	1.84	1.8	1.78	-0.081	0.454	-0.011	0.935
-34.25	83	1.8	1.84	1.81	1.78	-0.089	0.41	-0.012	0.934
-34	83	1.81	1.84	1.81	1.77	-0.095	0.378	-0.015	0.916
-33.75	83	1.78	1.83	1.81	1.77	-0.066	0.545	-0.014	0.92
-33.5	83	1.77	1.83	1.81	1.77	-0.053	0.613	-0.012	0.932
-33.25	83	1.76	1.83	1.82	1.77	-0.031	0.762	-0.011	0.936
-33	83	1.74	1.84	1.82	1.78	-0.022	0.833	-0.011	0.94
-32.75	83	1.73	1.85	1.82	1.8	-0.007	0.945	-0.009	0.949
-32.5	83	1.72	1.85	1.82	1.8	-0.001	0.989	-0.008	0.957
-32.25	83	1.71	1.85	1.83	1.8	0.016	0.874	-0.009	0.949
-32	83	1.7	1.85	1.84	1.8	0.027	0.79	-0.01	0.944
-31.75	83	1.71	1.85	1.86	1.79	0.041	0.694	-0.009	0.948
-31.5	83	1.71	1.85	1.88	1.79	0.054	0.617	-0.008	0.954
-31.25	83	1.73	1.84	1.92	1.79	0.074	0.512	-0.004	0.976
-31	83	1.74	1.84	1.97	1.79	0.098	0.397	-0.001	0.995
-30.75	83	1.76	1.84	2.02	1.79	0.127	0.288	0	0.999
-30.5	83	1.78	1.85	2.08	1.8	0.158	0.21	0.002	0.989
-30.25	83	1.78	1.86	2.11	1.81	0.18	0.156	0.005	0.97
-30	83	1.79	1.86	2.1	1.82	0.168	0.181	0.007	0.963
-29.75	83	1.79	1.85	2.07	1.81	0.148	0.237	0.005	0.974
-29.5	83	1.78	1.84	2.05	1.8	0.139	0.264	0.003	0.983
-29.25	83	1.77	1.84	2.04	1.79	0.132	0.28	0.003	0.985
-29	83	1.75	1.84	2.02	1.79	0.134	0.267	0.002	0.991
-28.75	83	1.71	1.84	1.98	1.79	0.143	0.22	0.001	0.992
-28.5	83	1.65	1.84	1.94	1.79	0.177	0.115	0.003	0.985
-28.25	83	1.57	1.84	1.9	1.79	0.216	0.045	0.003	0.983
-28	83	1.5	1.85	1.84	1.8	0.24	0.022	0.005	0.973
-27.75	83	1.46	1.86	1.75	1.81	0.2	0.046	0.009	0.954
-27.5	83	1.43	1.86	1.67	1.81	0.154	0.105	0.009	0.95
-27.25	83	1.41	1.86	1.6	1.81	0.114	0.213	0.007	0.964
-27	83	1.4	1.86	1.55	1.81	0.082	0.352	0.002	0.987
-26.75	83	1.38	1.87	1.51	1.81	0.058	0.496	-0.001	0.997
-26.5	83	1.39	1.86	1.48	1.8	0.025	0.77	-0.003	0.986
-26.25	83	1.4	1.86	1.45	1.8	0.001	0.992	-0.003	0.984
-26	83	1.4	1.86	1.43	1.8	-0.028	0.743	-0.004	0.979
-25.75	83	1.42	1.86	1.43	1.8	-0.046	0.588	-0.004	0.976
-25.5	83	1.43	1.86	1.41	1.8	-0.073	0.398	-0.003	0.983
-25.25	83	1.45	1.87	1.4	1.8	-0.095	0.288	-0.001	0.992
-25	83	1.47	1.87	1.39	1.8	-0.124	0.174	-0.002	0.989
-24.75	83	1.49	1.87	1.39	1.8	-0.148	0.107	-0.004	0.978
-24.5	83	1.51	1.86	1.39	1.79	-0.171	0.068	-0.007	0.963
-24.25	83	1.54	1.87	1.38	1.79	-0.2	0.041	-0.012	0.934
-24	83	1.57	1.86	1.39	1.79	-0.218	0.03	-0.016	0.916
-23.75	83	1.58	1.86	1.4	1.78	-0.227	0.027	-0.017	0.91
-23.5	83	1.6	1.85	1.41	1.77	-0.24	0.021	-0.017	0.909
-23.25	83	1.63	1.86	1.43	1.77	-0.245	0.018	-0.02	0.893
-23	83	1.65	1.86	1.43	1.77	-0.265	0.011	-0.022	0.884
-22.75	83	1.68	1.86	1.44	1.77	-0.278	0.009	-0.022	0.882
-22.5	83	1.7	1.86	1.45	1.77	-0.289	0.007	-0.023	0.877
-22.25	83	1.73	1.86	1.48	1.77	-0.295	0.006	-0.022	0.883
-22	83	1.74	1.86	1.49	1.77	-0.299	0.006	-0.022	0.884
-21.75	83	1.7	1.86	1.43	1.77	-0.323	0.003	-0.022	0.884
-87.75	82.75	1.74	1.83	1.63	1.79	-0.144	0.173	0.008	0.956
-87.5	82.75	1.74	1.83	1.63	1.79	-0.143	0.178	0.009	0.954
-87.25	82.75	1.74	1.83	1.64	1.79	-0.137	0.194	0.008	0.956
-87	82.75	1.73	1.83	1.64	1.79	-0.123	0.247	0.01	0.949
-86.75	82.75	1.74	1.83	1.65	1.79	-0.122	0.257	0.01	0.948
-86.5	82.75	1.74	1.84	1.66	1.8	-0.122	0.261	0.01	0.949
-86.25	82.75	1.75	1.84	1.67	1.8	-0.123	0.264	0.009	0.953
-86	82.75	1.76	1.84	1.67	1.8	-0.126	0.256	0.009	0.95
-85.75	82.75	1.76	1.83	1.67	1.8	-0.126	0.25	0.008	0.959
-85.5	82.75	1.76	1.83	1.67	1.8	-0.119	0.265	0.008	0.96
-85.25	82.75	1.76	1.83	1.67	1.8	-0.118	0.266	0.007	0.964
-85	82.75	1.76	1.83	1.68	1.8	-0.111	0.299	0.006	0.97
-84.75	82.75	1.76	1.83	1.68	1.79	-0.106	0.315	0.006	0.969
-84.5	82.75	1.75	1.84	1.68	1.8	-0.101	0.333	0.006	0.968
-84.25	82.75	1.76	1.83	1.68	1.79	-0.102	0.326	0.005	0.972
-84	82.75	1.75	1.84	1.68	1.8	-0.096	0.357	0.007	0.963
-83.75	82.75	1.73	1.84	1.68	1.8	-0.084	0.411	0.005	0.972
-83.5	82.75	1.72	1.84	1.68	1.8	-0.074	0.468	0.005	0.974
-83.25	82.75	1.71	1.83	1.68	1.79	-0.069	0.488	0.005	0.974
-83	82.75	1.69	1.84	1.67	1.8	-0.058	0.562	0.006	0.971
-82.75	82.75	1.67	1.84	1.66	1.8	-0.056	0.573	0.005	0.975
-82.5	82.75	1.66	1.84	1.65	1.8	-0.048	0.628	0.005	0.973
-82.25	82.75	1.64	1.83	1.64	1.79	-0.039	0.692	0.003	0.983
-82	82.75	1.63	1.83	1.63	1.79	-0.038	0.695	0.003	0.986
-81.75	82.75	1.59	1.83	1.59	1.78	-0.038	0.691	-0.002	0.987
-81.5	82.75	1.55	1.83	1.56	1.78	-0.036	0.702	-0.005	0.975
-81.25	82.75	1.51	1.84	1.53	1.79	-0.028	0.754	-0.004	0.977
-81	82.75	1.48	1.84	1.51	1.79	-0.029	0.743	-0.006	0.966
-80.75	82.75	1.45	1.85	1.49	1.79	-0.022	0.803	-0.009	0.951
-80.5	82.75	1.44	1.86	1.47	1.81	-0.027	0.757	-0.007	0.962
-80.25	82.75	1.42	1.87	1.46	1.82	-0.024	0.775	-0.007	0.965
-80	82.75	1.41	1.87	1.45	1.82	-0.025	0.77	-0.005	0.973
-79.75	82.75	1.39	1.87	1.43	1.83	-0.013	0.873	-0.003	0.982
-79.5	82.75	1.38	1.87	1.42	1.83	-0.018	0.817	-0.005	0.976
-79.25	82.75	1.36	1.87	1.41	1.82	-0.015	0.851	-0.004	0.979
-79	82.75	1.35	1.87	1.39	1.82	-0.016	0.836	-0.001	0.994
-78.75	82.75	1.34	1.87	1.4	1.83	-0.009	0.91	0	0.998
-78.5	82.75	1.34	1.88	1.39	1.84	-0.008	0.926	0	0.998
-78.25	82.75	1.33	1.88	1.4	1.84	-0.003	0.967	0.002	0.989
-78	82.75	1.39	1.9	1.4	1.86	-0.05	0.52	0.005	0.975
-77.75	82.75	1.39	1.9	1.41	1.86	-0.046	0.549	0.007	0.966
-77.5	82.75	1.39	1.9	1.41	1.86	-0.044	0.578	0.006	0.968
-77.25	82.75	1.4	1.89	1.42	1.86	-0.043	0.584	0.006	0.972
-77	82.75	1.4	1.88	1.44	1.84	-0.017	0.827	0.003	0.983
-76.75	82.75	1.41	1.87	1.46	1.83	-0.01	0.904	0.003	0.985
-76.5	82.75	1.42	1.87	1.46	1.83	-0.014	0.854	0.003	0.986
-76.25	82.75	1.42	1.87	1.46	1.83	-0.015	0.849	0.002	0.988
-76	82.75	1.42	1.87	1.46	1.83	-0.013	0.869	0.003	0.986
-75.75	82.75	1.42	1.87	1.47	1.84	-0.008	0.919	0.003	0.985
-75.5	82.75	1.43	1.89	1.49	1.85	-0.001	0.995	0.004	0.977
-75.25	82.75	1.43	1.9	1.5	1.86	0.012	0.881	0.008	0.96
-75	82.75	1.43	1.9	1.5	1.87	0.021	0.796	0.009	0.956
-74.75	82.75	1.43	1.9	1.51	1.87	0.026	0.745	0.008	0.961
-74.5	82.75	1.43	1.89	1.52	1.86	0.03	0.713	0.006	0.97
-74.25	82.75	1.43	1.88	1.52	1.84	0.034	0.673	0.004	0.978
-74	82.75	1.44	1.89	1.53	1.85	0.042	0.609	0.002	0.988
-73.75	82.75	1.43	1.89	1.54	1.85	0.057	0.497	0.002	0.988
-73.5	82.75	1.42	1.89	1.55	1.85	0.073	0.385	0.003	0.984
-73.25	82.75	1.42	1.9	1.58	1.86	0.096	0.254	0.004	0.982
-73	82.75	1.95	1.92	2.27	1.88	0.251	0.056	0.003	0.984
-72.75	82.75	2.3	1.93	2.82	1.89	0.455	0.01	0.004	0.979
-72.5	82.75	2.34	1.94	2.85	1.9	0.446	0.013	0.006	0.971
-72.25	82.75	2.33	1.93	2.87	1.9	0.466	0.009	0.005	0.975
-72	82.75	2.09	1.93	2.68	1.89	0.53	0.004	0.005	0.973
-71.75	82.75	2.08	1.9	2.64	1.86	0.501	0.004	0.002	0.988
-71.5	82.75	2.08	1.9	2.63	1.86	0.489	0.005	-0.001	0.996
-71.25	82.75	1.99	1.9	2.4	1.85	0.34	0.015	-0.001	0.997
-71	82.75	1.83	1.9	2.2	1.85	0.317	0.01	-0.003	0.982
-70.75	82.75	1.84	1.89	2.21	1.85	0.314	0.012	-0.003	0.985
-70.5	82.75	1.96	1.91	2.17	1.87	0.162	0.183	0.001	0.992
-70.25	82.75	1.82	1.92	1.85	1.88	-0.019	0.852	0.001	0.995
-70	82.75	1.81	1.92	1.85	1.89	-0.021	0.835	0.003	0.983
-69.75	82.75	1.79	1.92	1.83	1.88	-0.021	0.833	0.002	0.992
-69.5	82.75	1.77	1.91	1.8	1.87	-0.023	0.821	0.002	0.991
-69.25	82.75	1.72	1.89	1.75	1.84	-0.03	0.763	0	1
-69	82.75	1.71	1.88	1.72	1.83	-0.039	0.692	-0.003	0.986
-68.75	82.75	1.7	1.89	1.69	1.84	-0.059	0.562	-0.002	0.987
-68.5	82.75	1.69	1.89	1.68	1.84	-0.068	0.504	-0.003	0.982
-68.25	82.75	1.68	1.89	1.65	1.84	-0.085	0.396	-0.003	0.983
-68	82.75	1.68	1.9	1.64	1.85	-0.094	0.354	-0.003	0.982
-67.75	82.75	1.67	1.91	1.61	1.86	-0.108	0.271	-0.003	0.985
-67.5	82.75	1.67	1.91	1.58	1.86	-0.132	0.173	-0.002	0.992
-67.25	82.75	1.66	1.91	1.55	1.86	-0.15	0.116	-0.002	0.99
-67	82.75	1.66	1.9	1.54	1.85	-0.164	0.089	-0.002	0.992
-66.75	82.75	1.66	1.88	1.52	1.83	-0.181	0.057	-0.002	0.989
-66.5	82.75	1.65	1.87	1.51	1.82	-0.188	0.048	-0.003	0.982
-66.25	82.75	1.65	1.87	1.51	1.81	-0.193	0.039	-0.005	0.97
-66	82.75	1.66	1.86	1.51	1.81	-0.2	0.036	-0.007	0.964
-65.75	82.75	1.66	1.86	1.51	1.8	-0.199	0.035	-0.011	0.941
-65.5	82.75	1.67	1.86	1.5	1.81	-0.214	0.025	-0.012	0.935
-65.25	82.75	1.68	1.86	1.51	1.8	-0.222	0.021	-0.015	0.922
-65	82.75	1.69	1.86	1.52	1.8	-0.233	0.018	-0.016	0.917
-64.75	82.75	1.7	1.86	1.53	1.8	-0.237	0.019	-0.016	0.913
-64.5	82.75	1.73	1.85	1.54	1.79	-0.245	0.018	-0.018	0.905
-64.25	82.75	1.74	1.84	1.56	1.77	-0.254	0.017	-0.02	0.892
-64	82.75	1.77	1.84	1.58	1.77	-0.267	0.016	-0.021	0.883
-63.75	82.75	1.79	1.83	1.58	1.76	-0.275	0.013	-0.021	0.884
-63.5	82.75	1.8	1.83	1.58	1.76	-0.285	0.01	-0.021	0.884
-63.25	82.75	1.8	1.82	1.59	1.76	-0.286	0.011	-0.021	0.883
-63	82.75	1.82	1.83	1.61	1.76	-0.288	0.012	-0.022	0.882
-62.75	82.75	1.82	1.83	1.63	1.77	-0.272	0.017	-0.021	0.885
-62.5	82.75	1.84	1.83	1.64	1.77	-0.276	0.017	-0.02	0.892
-62.25	82.75	1.88	1.83	1.66	1.77	-0.289	0.014	-0.019	0.895
-62	82.75	1.89	1.83	1.67	1.76	-0.288	0.014	-0.02	0.891
-61.75	82.75	1.89	1.82	1.67	1.76	-0.294	0.012	-0.018	0.899
-61.5	82.75	1.89	1.82	1.67	1.76	-0.298	0.011	-0.017	0.906
-61.25	82.75	1.89	1.82	1.68	1.76	-0.287	0.014	-0.018	0.901
-61	82.75	1.88	1.82	1.67	1.76	-0.29	0.012	-0.018	0.902
-60.75	82.75	1.88	1.82	1.68	1.76	-0.284	0.014	-0.018	0.902
-60.5	82.75	1.88	1.83	1.68	1.77	-0.289	0.012	-0.018	0.902
-60.25	82.75	1.89	1.83	1.68	1.77	-0.286	0.014	-0.018	0.898
-55.75	82.75	1.85	1.81	1.68	1.75	-0.26	0.02	-0.021	0.879
-55.5	82.75	1.85	1.82	1.68	1.76	-0.258	0.02	-0.019	0.892
-55.25	82.75	1.85	1.82	1.68	1.77	-0.255	0.02	-0.017	0.903
-55	82.75	1.85	1.83	1.68	1.77	-0.247	0.024	-0.017	0.906
-54.75	82.75	1.84	1.83	1.68	1.77	-0.246	0.022	-0.019	0.894
-54.5	82.75	1.84	1.82	1.68	1.76	-0.252	0.02	-0.019	0.89
-54.25	82.75	1.84	1.82	1.68	1.75	-0.247	0.021	-0.021	0.878
-54	82.75	1.84	1.82	1.67	1.76	-0.252	0.02	-0.021	0.877
-53.75	82.75	1.84	1.82	1.67	1.76	-0.252	0.021	-0.022	0.875
-53.5	82.75	1.84	1.82	1.67	1.76	-0.246	0.023	-0.021	0.881
-53.25	82.75	1.83	1.82	1.68	1.75	-0.241	0.026	-0.022	0.876
-53	82.75	1.83	1.83	1.68	1.76	-0.237	0.028	-0.021	0.883
-52.75	82.75	1.84	1.83	1.69	1.77	-0.237	0.031	-0.02	0.885
-52.5	82.75	1.84	1.83	1.69	1.77	-0.235	0.03	-0.019	0.893
-52.25	82.75	1.83	1.83	1.69	1.77	-0.231	0.034	-0.02	0.884
-52	82.75	1.83	1.83	1.68	1.77	-0.233	0.032	-0.022	0.874
-51.75	82.75	1.82	1.82	1.67	1.75	-0.236	0.028	-0.024	0.86
-51.5	82.75	1.82	1.83	1.66	1.76	-0.245	0.025	-0.026	0.853
-51.25	82.75	1.81	1.83	1.65	1.75	-0.245	0.024	-0.026	0.849
-51	82.75	1.81	1.83	1.64	1.76	-0.247	0.023	-0.025	0.857
-50.75	82.75	1.8	1.82	1.64	1.75	-0.249	0.024	-0.024	0.861
-50.5	82.75	1.8	1.83	1.63	1.76	-0.249	0.022	-0.022	0.872
-50.25	82.75	1.8	1.83	1.63	1.77	-0.252	0.021	-0.021	0.88
-50	82.75	1.8	1.83	1.63	1.77	-0.249	0.024	-0.022	0.877
-49.75	82.75	1.79	1.83	1.62	1.77	-0.248	0.022	-0.022	0.876
-49.5	82.75	1.78	1.83	1.61	1.77	-0.247	0.021	-0.023	0.866
-49.25	82.75	1.77	1.83	1.6	1.76	-0.25	0.02	-0.024	0.859
-49	82.75	1.77	1.83	1.59	1.76	-0.258	0.017	-0.027	0.843
-48.75	82.75	1.77	1.84	1.58	1.76	-0.264	0.016	-0.029	0.834
-48.5	82.75	1.76	1.84	1.58	1.77	-0.262	0.016	-0.03	0.83
-48.25	82.75	1.76	1.84	1.59	1.76	-0.255	0.018	-0.03	0.831
-48	82.75	1.76	1.85	1.59	1.78	-0.256	0.017	-0.03	0.831
-47.75	82.75	1.75	1.85	1.59	1.78	-0.25	0.018	-0.029	0.838
-47.5	82.75	1.74	1.86	1.58	1.79	-0.248	0.017	-0.029	0.839
-47.25	82.75	1.72	1.86	1.56	1.79	-0.248	0.017	-0.028	0.845
-47	82.75	1.69	1.86	1.55	1.79	-0.229	0.025	-0.028	0.845
-46.75	82.75	1.66	1.85	1.53	1.78	-0.216	0.03	-0.028	0.843
-46.5	82.75	1.65	1.86	1.51	1.79	-0.216	0.026	-0.026	0.851
-46.25	82.75	1.63	1.86	1.5	1.79	-0.212	0.026	-0.025	0.856
-46	82.75	1.62	1.87	1.51	1.8	-0.194	0.036	-0.023	0.872
-45.75	82.75	1.62	1.86	1.51	1.8	-0.183	0.042	-0.02	0.889
-45.5	82.75	1.62	1.86	1.54	1.8	-0.163	0.073	-0.016	0.908
-45.25	82.75	1.63	1.86	1.56	1.81	-0.146	0.11	-0.015	0.916
-45	82.75	1.64	1.86	1.6	1.81	-0.124	0.17	-0.014	0.922
-44.75	82.75	1.65	1.86	1.63	1.8	-0.104	0.251	-0.013	0.928
-44.5	82.75	1.67	1.85	1.67	1.79	-0.083	0.366	-0.015	0.918
-44.25	82.75	1.69	1.84	1.71	1.78	-0.071	0.444	-0.017	0.905
-44	82.75	1.7	1.84	1.75	1.78	-0.043	0.64	-0.018	0.897
-43.75	82.75	1.7	1.84	1.73	1.77	-0.064	0.492	-0.019	0.889
-43.5	82.75	1.69	1.84	1.7	1.77	-0.082	0.384	-0.019	0.888
-43.25	82.75	1.69	1.83	1.67	1.77	-0.107	0.244	-0.019	0.893
-43	82.75	1.68	1.84	1.66	1.77	-0.114	0.221	-0.018	0.896
-42.75	82.75	1.69	1.84	1.65	1.78	-0.13	0.177	-0.017	0.902
-42.5	82.75	1.69	1.84	1.63	1.78	-0.147	0.12	-0.018	0.898
-42.25	82.75	1.69	1.84	1.62	1.78	-0.16	0.097	-0.016	0.906
-42	82.75	1.69	1.84	1.61	1.78	-0.165	0.095	-0.019	0.892
-41.75	82.75	1.68	1.83	1.62	1.77	-0.154	0.116	-0.019	0.889
-41.5	82.75	1.68	1.83	1.64	1.77	-0.127	0.184	-0.018	0.899
-41.25	82.75	1.66	1.83	1.67	1.77	-0.077	0.412	-0.017	0.901
-41	82.75	1.67	1.84	1.7	1.77	-0.048	0.6	-0.017	0.903
-40.75	82.75	1.66	1.83	1.73	1.77	-0.02	0.829	-0.016	0.909
-40.5	82.75	1.65	1.85	1.75	1.79	0.008	0.929	-0.014	0.921
-40.25	82.75	1.65	1.86	1.78	1.8	0.034	0.713	-0.012	0.93
-40	82.75	1.66	1.86	1.8	1.81	0.041	0.671	-0.011	0.938
-39.75	82.75	1.67	1.86	1.83	1.81	0.069	0.488	-0.01	0.941
-39.5	82.75	1.68	1.85	1.88	1.8	0.093	0.382	-0.008	0.955
-39.25	82.75	1.71	1.84	1.98	1.79	0.145	0.187	-0.006	0.963
-39	82.75	1.74	1.85	2.06	1.8	0.191	0.102	-0.006	0.963
-38.75	82.75	1.77	1.85	2.11	1.8	0.211	0.075	-0.009	0.95
-38.5	82.75	1.78	1.85	2.13	1.8	0.212	0.087	-0.008	0.952
-38.25	82.75	1.76	1.85	2.13	1.79	0.229	0.067	-0.011	0.938
-38	82.75	1.75	1.86	2.13	1.8	0.236	0.057	-0.01	0.94
-37.75	82.75	1.76	1.85	2.16	1.8	0.247	0.052	-0.01	0.941
-37.5	82.75	1.76	1.85	2.16	1.8	0.242	0.067	-0.009	0.948
-37.25	82.75	1.77	1.85	2.18	1.8	0.242	0.068	-0.009	0.95
-37	82.75	1.77	1.85	2.18	1.79	0.247	0.062	-0.01	0.943
-36.75	82.75	1.77	1.84	2.18	1.78	0.245	0.066	-0.009	0.947
-36.5	82.75	1.78	1.84	2.19	1.79	0.252	0.064	-0.009	0.949
-36.25	82.75	1.76	1.84	2.2	1.78	0.274	0.044	-0.008	0.951
-36	82.75	1.72	1.84	2.19	1.79	0.313	0.023	-0.008	0.953
-35.75	82.75	1.75	1.83	2.21	1.78	0.291	0.034	-0.006	0.963
-35.5	82.75	1.78	1.83	2.21	1.79	0.264	0.053	-0.004	0.977
-35.25	82.75	1.81	1.83	2.21	1.79	0.234	0.078	-0.002	0.986
-35	82.75	1.82	1.84	2.19	1.79	0.208	0.115	-0.003	0.984
-34.75	82.75	1.82	1.84	2.17	1.79	0.182	0.152	-0.003	0.98
-34.5	82.75	1.82	1.84	2.14	1.79	0.166	0.181	-0.007	0.962
-34.25	82.75	1.81	1.84	2.11	1.78	0.155	0.202	-0.011	0.937
-34	82.75	1.79	1.85	2.06	1.79	0.135	0.261	-0.011	0.935
-33.75	82.75	1.79	1.85	2.1	1.79	0.165	0.171	-0.009	0.946
-33.5	82.75	1.8	1.85	2.14	1.79	0.191	0.128	-0.007	0.961
-33.25	82.75	1.81	1.84	2.18	1.78	0.211	0.105	-0.007	0.963
-33	82.75	1.81	1.84	2.21	1.79	0.232	0.081	-0.004	0.978
-32.75	82.75	1.82	1.84	2.23	1.8	0.242	0.072	-0.002	0.987
-32.5	82.75	1.83	1.84	2.25	1.8	0.248	0.07	-0.001	0.993
-32.25	82.75	1.82	1.85	2.24	1.8	0.252	0.064	-0.003	0.985
-32	82.75	1.82	1.85	2.24	1.8	0.259	0.058	-0.004	0.975
-31.75	82.75	1.82	1.84	2.24	1.79	0.255	0.063	-0.006	0.968
-31.5	82.75	1.82	1.85	2.23	1.79	0.248	0.071	-0.006	0.966
-31.25	82.75	1.81	1.85	2.22	1.79	0.242	0.079	-0.007	0.96
-31	82.75	1.79	1.84	2.19	1.79	0.225	0.093	-0.007	0.963
-30.75	82.75	1.78	1.83	2.17	1.78	0.22	0.095	-0.005	0.971
-30.5	82.75	1.77	1.84	2.14	1.79	0.214	0.091	-0.002	0.986
-30.25	82.75	1.75	1.84	2.13	1.79	0.228	0.068	0	0.997
-30	82.75	1.73	1.84	2.11	1.79	0.231	0.06	0.001	0.996
-29.75	82.75	1.71	1.84	2.09	1.79	0.232	0.055	0	0.998
-29.5	82.75	1.69	1.84	2.06	1.78	0.234	0.049	-0.003	0.986
-29.25	82.75	1.66	1.83	2.03	1.78	0.236	0.043	-0.004	0.976
-29	82.75	1.63	1.84	2	1.78	0.24	0.035	-0.003	0.982
-28.75	82.75	1.6	1.84	1.97	1.78	0.255	0.023	-0.003	0.984
-28.5	82.75	1.57	1.84	1.95	1.78	0.265	0.018	-0.003	0.986
-28.25	82.75	1.54	1.83	1.92	1.78	0.267	0.015	-0.001	0.997
-28	82.75	1.52	1.83	1.89	1.78	0.261	0.015	0.002	0.988
-27.75	82.75	1.51	1.83	1.86	1.78	0.257	0.015	0.005	0.975
-27.5	82.75	1.5	1.83	1.83	1.78	0.238	0.02	0.005	0.971
-27.25	82.75	1.48	1.83	1.77	1.78	0.207	0.035	0.005	0.971
-27	82.75	1.46	1.84	1.71	1.79	0.168	0.075	0.003	0.983
-26.75	82.75	1.45	1.84	1.66	1.78	0.129	0.159	0.001	0.997
-26.5	82.75	1.45	1.85	1.61	1.79	0.092	0.318	0	0.999
-26.25	82.75	1.45	1.85	1.59	1.79	0.072	0.418	-0.001	0.996
-26	82.75	1.45	1.85	1.57	1.79	0.059	0.499	-0.002	0.992
-25.75	82.75	1.45	1.84	1.56	1.78	0.045	0.592	-0.002	0.992
-25.5	82.75	1.46	1.85	1.55	1.79	0.03	0.719	-0.001	0.996
-25.25	82.75	1.48	1.84	1.55	1.78	0.005	0.956	-0.001	0.993
-25	82.75	1.49	1.84	1.53	1.78	-0.021	0.802	-0.002	0.992
-24.75	82.75	1.51	1.85	1.52	1.79	-0.052	0.551	-0.001	0.993
-24.5	82.75	1.53	1.85	1.52	1.79	-0.078	0.385	-0.004	0.978
-24.25	82.75	1.54	1.85	1.51	1.78	-0.098	0.287	-0.007	0.965
-24	82.75	1.56	1.86	1.51	1.79	-0.112	0.232	-0.008	0.955
-23.75	82.75	1.56	1.86	1.48	1.78	-0.134	0.161	-0.011	0.94
-23.5	82.75	1.57	1.85	1.47	1.78	-0.153	0.112	-0.011	0.941
-23.25	82.75	1.57	1.85	1.45	1.77	-0.166	0.086	-0.014	0.927
-23	82.75	1.57	1.85	1.44	1.77	-0.181	0.065	-0.015	0.92
-22.75	82.75	1.57	1.85	1.43	1.77	-0.198	0.045	-0.018	0.906
-22.5	82.75	1.59	1.85	1.42	1.77	-0.213	0.033	-0.019	0.901
-22.25	82.75	1.6	1.85	1.42	1.77	-0.223	0.026	-0.018	0.903
-22	82.75	1.61	1.85	1.42	1.77	-0.241	0.015	-0.019	0.9
-21.75	82.75	1.59	1.85	1.4	1.76	-0.256	0.01	-0.019	0.896
-21.5	82.75	1.6	1.85	1.39	1.77	-0.265	0.008	-0.02	0.896
-21.25	82.75	1.61	1.85	1.4	1.76	-0.266	0.008	-0.02	0.891
-21	82.75	1.63	1.85	1.4	1.76	-0.283	0.005	-0.023	0.877
-20.75	82.75	1.64	1.85	1.41	1.75	-0.287	0.005	-0.027	0.857
-20.5	82.75	1.66	1.85	1.43	1.75	-0.291	0.005	-0.028	0.851
-20.25	82.75	1.69	1.85	1.44	1.75	-0.299	0.004	-0.029	0.846
-87.75	82.5	1.76	1.82	1.66	1.78	-0.12	0.258	0.006	0.969
-87.5	82.5	1.74	1.81	1.65	1.77	-0.112	0.289	0.006	0.967
-87.25	82.5	1.72	1.82	1.64	1.78	-0.107	0.305	0.005	0.976
-87	82.5	1.69	1.82	1.63	1.78	-0.086	0.394	0.004	0.977
-86.75	82.5	1.66	1.82	1.61	1.78	-0.073	0.469	0.005	0.973
-86.5	82.5	1.64	1.83	1.6	1.79	-0.069	0.482	0.005	0.972
-86.25	82.5	1.62	1.83	1.59	1.79	-0.061	0.533	0.006	0.969
-86	82.5	1.62	1.83	1.59	1.79	-0.052	0.593	0.006	0.968
-85.75	82.5	1.6	1.83	1.59	1.79	-0.044	0.639	0.005	0.972
-85.5	82.5	1.58	1.82	1.58	1.78	-0.035	0.706	0.006	0.971
-85.25	82.5	1.55	1.82	1.56	1.78	-0.022	0.812	0.003	0.982
-85	82.5	1.54	1.82	1.55	1.78	-0.02	0.834	0.002	0.99
-84.75	82.5	1.53	1.83	1.54	1.79	-0.025	0.789	0.002	0.988
-84.5	82.5	1.51	1.83	1.53	1.8	-0.018	0.845	0.005	0.975
-84.25	82.5	1.49	1.84	1.51	1.8	-0.024	0.785	0.005	0.972
-84	82.5	1.48	1.84	1.5	1.81	-0.026	0.775	0.005	0.975
-83.75	82.5	1.47	1.85	1.48	1.81	-0.03	0.73	0.002	0.99
-83.5	82.5	1.44	1.85	1.46	1.8	-0.034	0.695	-0.001	0.997
-83.25	82.5	1.43	1.84	1.44	1.8	-0.037	0.66	-0.002	0.988
-83	82.5	1.41	1.84	1.44	1.8	-0.022	0.792	-0.001	0.994
-82.75	82.5	1.4	1.83	1.44	1.79	-0.017	0.837	0	0.999
-82.5	82.5	1.4	1.83	1.43	1.79	-0.021	0.8	-0.002	0.99
-82.25	82.5	1.4	1.84	1.42	1.79	-0.032	0.702	-0.003	0.983
-82	82.5	1.41	1.84	1.43	1.79	-0.03	0.714	-0.006	0.967
-81.75	82.5	1.4	1.85	1.44	1.8	-0.016	0.844	-0.006	0.97
-81.5	82.5	1.38	1.85	1.44	1.81	-0.001	0.991	-0.003	0.984
-81.25	82.5	1.37	1.86	1.44	1.81	0.011	0.89	-0.001	0.993
-81	82.5	1.37	1.86	1.46	1.82	0.021	0.803	-0.001	0.997
-80.75	82.5	1.36	1.86	1.47	1.82	0.036	0.676	0.002	0.988
-80.5	82.5	1.36	1.87	1.48	1.83	0.052	0.543	0.002	0.988
-80.25	82.5	1.36	1.88	1.5	1.84	0.075	0.377	0.004	0.979
-80	82.5	1.37	1.89	1.52	1.86	0.079	0.359	0.009	0.955
-79.75	82.5	1.36	1.89	1.52	1.86	0.086	0.32	0.012	0.937
-79.5	82.5	1.35	1.89	1.51	1.86	0.081	0.354	0.013	0.932
-79.25	82.5	1.35	1.89	1.51	1.87	0.083	0.335	0.014	0.927
-79	82.5	1.34	1.9	1.51	1.87	0.093	0.285	0.014	0.926
-78.75	82.5	1.34	1.9	1.52	1.88	0.105	0.238	0.016	0.916
-78.5	82.5	1.34	1.91	1.53	1.88	0.117	0.187	0.016	0.916
-78.25	82.5	1.33	1.91	1.54	1.89	0.126	0.157	0.017	0.915
-78	82.5	1.35	1.92	1.54	1.9	0.121	0.159	0.017	0.914
-77.75	82.5	1.36	1.92	1.55	1.89	0.122	0.156	0.017	0.911
-77.5	82.5	1.36	1.91	1.54	1.89	0.114	0.176	0.017	0.915
-77.25	82.5	1.37	1.91	1.53	1.89	0.101	0.228	0.017	0.912
-77	82.5	1.38	1.9	1.62	1.88	0.178	0.049	0.018	0.909
-76.75	82.5	1.39	1.9	1.63	1.88	0.178	0.047	0.016	0.918
-76.5	82.5	1.4	1.9	1.62	1.88	0.169	0.057	0.016	0.917
-76.25	82.5	1.41	1.9	1.64	1.88	0.176	0.052	0.019	0.903
-76	82.5	1.41	1.9	1.66	1.88	0.18	0.051	0.022	0.889
-75.75	82.5	1.41	1.9	1.66	1.88	0.183	0.046	0.021	0.894
-75.5	82.5	1.48	1.91	1.74	1.89	0.193	0.046	0.021	0.892
-75.25	82.5	1.48	1.92	1.74	1.9	0.201	0.04	0.023	0.882
-75	82.5	1.48	1.93	1.74	1.91	0.204	0.036	0.023	0.885
-74.75	82.5	1.47	1.93	1.74	1.91	0.211	0.032	0.021	0.896
-74.5	82.5	1.47	1.94	1.73	1.91	0.21	0.031	0.019	0.906
-74.25	82.5	1.46	1.94	1.73	1.91	0.211	0.031	0.018	0.909
-74	82.5	1.46	1.95	1.73	1.92	0.21	0.035	0.018	0.911
-73.75	82.5	1.45	1.95	1.73	1.92	0.216	0.033	0.017	0.915
-73.5	82.5	1.45	1.95	1.73	1.92	0.225	0.027	0.017	0.912
-73.25	82.5	1.45	1.95	1.74	1.92	0.237	0.024	0.016	0.921
-73	82.5	2.07	1.95	2.51	1.92	0.371	0.016	0.009	0.953
-72.75	82.5	2.2	1.95	2.82	1.92	0.558	0.002	0.012	0.939
-72.5	82.5	2.21	1.95	2.8	1.92	0.526	0.003	0.014	0.929
-72.25	82.5	2.23	1.95	2.88	1.92	0.55	0.003	0.012	0.938
-72	82.5	1.92	1.94	2.62	1.91	0.615	0.001	0.01	0.95
-71.75	82.5	1.91	1.93	2.6	1.9	0.6	0.001	0.01	0.951
-71.5	82.5	1.92	1.93	2.63	1.89	0.615	0.001	0.008	0.959
-71.25	82.5	2.09	1.92	2.67	1.89	0.468	0.005	0.007	0.965
-71	82.5	1.9	1.92	2.45	1.88	0.443	0.004	0.008	0.961
-70.75	82.5	1.91	1.91	2.47	1.88	0.445	0.003	0.009	0.951
-70.5	82.5	2.1	1.91	2.57	1.88	0.35	0.022	0.012	0.938
-70.25	82.5	1.98	1.91	2.31	1.89	0.211	0.121	0.013	0.933
-70	82.5	1.96	1.91	2.29	1.89	0.214	0.11	0.014	0.926
-69.75	82.5	1.95	1.91	2.28	1.88	0.208	0.118	0.014	0.926
-69.5	82.5	1.96	1.89	2.27	1.87	0.187	0.154	0.013	0.931
-69.25	82.5	1.93	1.88	2.21	1.85	0.167	0.187	0.011	0.941
-69	82.5	1.94	1.87	2.19	1.84	0.144	0.247	0.008	0.96
-68.75	82.5	1.94	1.86	2.18	1.83	0.139	0.262	0.006	0.97
-68.5	82.5	1.94	1.86	2.17	1.83	0.13	0.284	0.005	0.973
-68.25	82.5	1.94	1.86	2.17	1.82	0.125	0.295	0.004	0.979
-68	82.5	1.95	1.86	2.17	1.82	0.125	0.295	0.004	0.977
-67.75	82.5	1.96	1.86	2.15	1.83	0.102	0.392	0.006	0.969
-67.5	82.5	1.95	1.86	2.14	1.83	0.106	0.382	0.006	0.968
-67.25	82.5	1.94	1.86	2.12	1.83	0.098	0.416	0.006	0.97
-67	82.5	1.92	1.86	2.11	1.82	0.1	0.403	0.006	0.966
-66.75	82.5	1.89	1.85	2.08	1.81	0.106	0.375	0.006	0.97
-66.5	82.5	1.85	1.85	2.05	1.81	0.127	0.283	0.004	0.979
-66.25	82.5	1.82	1.85	2.03	1.81	0.144	0.222	0.002	0.991
-66	82.5	1.79	1.85	2	1.81	0.152	0.193	0	1
-65.75	82.5	1.73	1.84	1.93	1.8	0.131	0.24	-0.002	0.991
-65.5	82.5	1.68	1.84	1.83	1.8	0.094	0.386	-0.002	0.987
-65.25	82.5	1.64	1.85	1.78	1.8	0.076	0.466	-0.004	0.981
-65	82.5	1.62	1.85	1.73	1.81	0.052	0.61	-0.005	0.976
-64.75	82.5	1.59	1.85	1.67	1.8	0.021	0.829	-0.006	0.969
-64.5	82.5	1.56	1.85	1.59	1.8	-0.024	0.799	-0.005	0.974
-64.25	82.5	1.54	1.84	1.51	1.8	-0.084	0.355	-0.004	0.977
-64	82.5	1.53	1.84	1.46	1.79	-0.125	0.16	-0.005	0.975
-63.75	82.5	1.53	1.84	1.44	1.79	-0.146	0.101	-0.005	0.975
-63.5	82.5	1.55	1.83	1.44	1.78	-0.16	0.076	-0.007	0.963
-63.25	82.5	1.57	1.83	1.46	1.77	-0.179	0.054	-0.01	0.947
-63	82.5	1.6	1.82	1.48	1.77	-0.187	0.046	-0.011	0.939
-62.75	82.5	1.65	1.82	1.5	1.77	-0.215	0.032	-0.013	0.93
-62.5	82.5	1.7	1.82	1.53	1.76	-0.245	0.018	-0.013	0.928
-62.25	82.5	1.76	1.82	1.56	1.76	-0.275	0.01	-0.013	0.93
-62	82.5	1.79	1.81	1.57	1.75	-0.287	0.009	-0.015	0.915
-61.75	82.5	1.8	1.81	1.58	1.76	-0.295	0.009	-0.013	0.927
-61.5	82.5	1.81	1.82	1.57	1.76	-0.304	0.007	-0.015	0.914
-61.25	82.5	1.82	1.82	1.58	1.76	-0.305	0.007	-0.014	0.919
-61	82.5	1.83	1.82	1.6	1.76	-0.297	0.009	-0.017	0.903
-60.75	82.5	1.84	1.81	1.62	1.75	-0.288	0.012	-0.019	0.894
-60.5	82.5	1.85	1.8	1.64	1.75	-0.281	0.013	-0.016	0.91
-60.25	82.5	1.85	1.81	1.66	1.75	-0.269	0.019	-0.015	0.915
-55.75	82.5	1.75	1.8	1.58	1.74	-0.252	0.014	-0.019	0.888
-55.5	82.5	1.75	1.8	1.58	1.74	-0.246	0.016	-0.019	0.89
-55.25	82.5	1.76	1.8	1.59	1.75	-0.248	0.015	-0.019	0.893
-55	82.5	1.76	1.8	1.59	1.75	-0.253	0.013	-0.019	0.891
-54.75	82.5	1.77	1.81	1.59	1.75	-0.255	0.013	-0.02	0.888
-54.5	82.5	1.77	1.81	1.58	1.75	-0.26	0.012	-0.02	0.884
-54.25	82.5	1.77	1.81	1.58	1.75	-0.265	0.011	-0.023	0.87
-54	82.5	1.77	1.82	1.57	1.75	-0.265	0.011	-0.023	0.866
-53.75	82.5	1.77	1.82	1.57	1.75	-0.267	0.011	-0.022	0.874
-53.5	82.5	1.76	1.82	1.57	1.75	-0.269	0.011	-0.021	0.88
-53.25	82.5	1.76	1.81	1.56	1.75	-0.268	0.011	-0.022	0.874
-53	82.5	1.76	1.81	1.57	1.75	-0.267	0.011	-0.021	0.879
-52.75	82.5	1.76	1.81	1.57	1.75	-0.268	0.01	-0.02	0.882
-52.5	82.5	1.75	1.81	1.57	1.75	-0.263	0.01	-0.02	0.884
-52.25	82.5	1.74	1.82	1.56	1.75	-0.265	0.011	-0.02	0.882
-52	82.5	1.73	1.82	1.56	1.75	-0.256	0.013	-0.022	0.874
-51.75	82.5	1.72	1.82	1.55	1.75	-0.264	0.011	-0.023	0.867
-51.5	82.5	1.72	1.82	1.55	1.75	-0.261	0.012	-0.023	0.867
-51.25	82.5	1.71	1.82	1.54	1.75	-0.254	0.013	-0.024	0.862
-51	82.5	1.7	1.82	1.54	1.75	-0.244	0.014	-0.025	0.855
-50.75	82.5	1.71	1.81	1.56	1.74	-0.233	0.018	-0.024	0.86
-50.5	82.5	1.71	1.8	1.58	1.74	-0.22	0.026	-0.024	0.863
-50.25	82.5	1.72	1.8	1.61	1.74	-0.196	0.043	-0.022	0.872
-50	82.5	1.72	1.8	1.63	1.74	-0.185	0.054	-0.024	0.862
-49.75	82.5	1.71	1.81	1.61	1.74	-0.19	0.048	-0.023	0.865
-49.5	82.5	1.7	1.81	1.59	1.74	-0.204	0.036	-0.024	0.862
-49.25	82.5	1.69	1.81	1.58	1.74	-0.203	0.035	-0.024	0.859
-49	82.5	1.69	1.82	1.56	1.75	-0.214	0.03	-0.025	0.855
-48.75	82.5	1.69	1.82	1.55	1.75	-0.221	0.025	-0.025	0.857
-48.5	82.5	1.69	1.82	1.55	1.75	-0.219	0.027	-0.026	0.849
-48.25	82.5	1.69	1.82	1.55	1.75	-0.229	0.022	-0.027	0.844
-48	82.5	1.7	1.81	1.56	1.74	-0.222	0.026	-0.026	0.849
-47.75	82.5	1.69	1.81	1.57	1.75	-0.214	0.029	-0.022	0.871
-47.5	82.5	1.68	1.82	1.57	1.76	-0.2	0.034	-0.02	0.884
-47.25	82.5	1.67	1.82	1.56	1.76	-0.186	0.045	-0.02	0.884
-47	82.5	1.64	1.82	1.56	1.76	-0.166	0.067	-0.018	0.893
-46.75	82.5	1.63	1.83	1.57	1.77	-0.147	0.097	-0.016	0.906
-46.5	82.5	1.63	1.84	1.6	1.78	-0.118	0.175	-0.016	0.906
-46.25	82.5	1.64	1.83	1.62	1.77	-0.11	0.203	-0.016	0.911
-46	82.5	1.65	1.84	1.65	1.78	-0.098	0.261	-0.016	0.909
-45.75	82.5	1.67	1.83	1.67	1.77	-0.095	0.284	-0.017	0.905
-45.5	82.5	1.69	1.82	1.71	1.77	-0.074	0.406	-0.015	0.916
-45.25	82.5	1.7	1.82	1.74	1.76	-0.054	0.548	-0.014	0.922
-45	82.5	1.7	1.81	1.78	1.76	-0.026	0.78	-0.012	0.928
-44.75	82.5	1.71	1.81	1.81	1.76	0	0.997	-0.014	0.919
-44.5	82.5	1.72	1.81	1.86	1.76	0.034	0.733	-0.014	0.918
-44.25	82.5	1.74	1.81	1.93	1.76	0.073	0.491	-0.016	0.907
-44	82.5	1.79	1.82	2.01	1.76	0.113	0.31	-0.015	0.915
-43.75	82.5	1.77	1.82	1.99	1.76	0.1	0.363	-0.016	0.906
-43.5	82.5	1.76	1.82	1.97	1.76	0.095	0.382	-0.016	0.904
-43.25	82.5	1.75	1.8	1.95	1.75	0.082	0.436	-0.017	0.902
-43	82.5	1.76	1.8	1.96	1.74	0.086	0.413	-0.015	0.911
-42.75	82.5	1.77	1.8	1.95	1.74	0.074	0.469	-0.015	0.908
-42.5	82.5	1.78	1.8	1.95	1.74	0.064	0.512	-0.016	0.906
-42.25	82.5	1.78	1.8	1.94	1.74	0.052	0.596	-0.015	0.911
-42	82.5	1.77	1.8	1.92	1.74	0.04	0.685	-0.014	0.915
-41.75	82.5	1.78	1.8	1.94	1.74	0.054	0.591	-0.017	0.901
-41.5	82.5	1.79	1.8	1.95	1.74	0.064	0.54	-0.018	0.89
-41.25	82.5	1.78	1.8	1.95	1.74	0.064	0.538	-0.018	0.891
-41	82.5	1.79	1.8	1.97	1.74	0.069	0.51	-0.019	0.887
-40.75	82.5	1.79	1.79	1.98	1.73	0.068	0.519	-0.019	0.889
-40.5	82.5	1.81	1.79	2.01	1.73	0.077	0.477	-0.018	0.895
-40.25	82.5	1.83	1.79	2.04	1.74	0.074	0.5	-0.013	0.921
-40	82.5	1.86	1.79	2.06	1.74	0.067	0.546	-0.011	0.934
-39.75	82.5	1.94	1.79	2.18	1.74	0.099	0.414	-0.008	0.951
-39.5	82.5	2.01	1.78	2.29	1.74	0.123	0.341	-0.01	0.938
-39.25	82.5	2.06	1.78	2.35	1.73	0.122	0.374	-0.012	0.929
-39	82.5	2.1	1.79	2.38	1.73	0.124	0.366	-0.013	0.924
-38.75	82.5	2.11	1.79	2.39	1.73	0.122	0.371	-0.016	0.906
-38.5	82.5	2.12	1.79	2.39	1.73	0.119	0.38	-0.017	0.899
-38.25	82.5	2.1	1.79	2.37	1.73	0.112	0.4	-0.018	0.894
-38	82.5	2.1	1.78	2.39	1.72	0.132	0.32	-0.017	0.899
-37.75	82.5	2.12	1.78	2.4	1.72	0.118	0.384	-0.017	0.899
-37.5	82.5	2.13	1.78	2.4	1.72	0.106	0.433	-0.018	0.892
-37.25	82.5	2.12	1.78	2.39	1.72	0.105	0.434	-0.017	0.898
-37	82.5	2.12	1.78	2.37	1.72	0.097	0.467	-0.018	0.89
-36.75	82.5	2.1	1.79	2.34	1.73	0.093	0.475	-0.018	0.891
-36.5	82.5	2.08	1.79	2.32	1.73	0.099	0.45	-0.018	0.894
-36.25	82.5	2.05	1.8	2.29	1.73	0.111	0.395	-0.017	0.899
-36	82.5	1.99	1.8	2.26	1.74	0.14	0.279	-0.014	0.917
-35.75	82.5	2.04	1.79	2.3	1.73	0.121	0.358	-0.015	0.909
-35.5	82.5	2.08	1.78	2.33	1.72	0.106	0.424	-0.015	0.912
-35.25	82.5	2.12	1.78	2.38	1.72	0.098	0.468	-0.013	0.92
-35	82.5	2.16	1.77	2.4	1.72	0.077	0.568	-0.014	0.916
-34.75	82.5	2.19	1.78	2.41	1.72	0.065	0.633	-0.014	0.916
-34.5	82.5	2.2	1.78	2.41	1.72	0.052	0.703	-0.016	0.903
-34.25	82.5	2.2	1.79	2.4	1.72	0.048	0.732	-0.018	0.895
-34	82.5	2.2	1.8	2.39	1.73	0.043	0.757	-0.018	0.895
-33.75	82.5	2.21	1.79	2.4	1.73	0.048	0.731	-0.018	0.896
-33.5	82.5	2.21	1.79	2.4	1.73	0.049	0.723	-0.017	0.898
-33.25	82.5	2.2	1.79	2.4	1.73	0.051	0.711	-0.016	0.904
-33	82.5	2.21	1.78	2.4	1.72	0.043	0.758	-0.015	0.913
-32.75	82.5	2.21	1.78	2.4	1.72	0.044	0.746	-0.013	0.921
-32.5	82.5	2.2	1.78	2.39	1.72	0.044	0.743	-0.013	0.921
-32.25	82.5	2.19	1.78	2.37	1.72	0.041	0.762	-0.014	0.917
-32	82.5	2.18	1.78	2.37	1.73	0.046	0.733	-0.014	0.916
-31.75	82.5	2.17	1.79	2.33	1.73	0.026	0.848	-0.012	0.93
-31.5	82.5	2.15	1.8	2.29	1.74	0.011	0.936	-0.01	0.944
-31.25	82.5	2.13	1.8	2.26	1.74	-0.001	0.996	-0.009	0.95
-31	82.5	2.1	1.79	2.22	1.74	-0.001	0.991	-0.006	0.965
-30.75	82.5	2.07	1.79	2.19	1.74	0.002	0.988	-0.004	0.979
-30.5	82.5	2.04	1.78	2.16	1.73	0.001	0.991	-0.001	0.995
-30.25	82.5	2.02	1.78	2.13	1.73	-0.006	0.96	0.001	0.997
-30	82.5	2	1.78	2.1	1.74	-0.012	0.921	0.003	0.983
-29.75	82.5	1.97	1.78	2.06	1.74	-0.018	0.879	0.002	0.991
-29.5	82.5	1.94	1.79	2.02	1.74	-0.026	0.82	-0.001	0.995
-29.25	82.5	1.91	1.8	1.97	1.75	-0.034	0.757	-0.004	0.979
-29	82.5	1.89	1.81	1.94	1.75	-0.036	0.742	-0.005	0.97
-28.75	82.5	1.85	1.81	1.9	1.76	-0.039	0.724	-0.004	0.976
-28.5	82.5	1.83	1.81	1.88	1.76	-0.04	0.714	-0.004	0.976
-28.25	82.5	1.81	1.81	1.86	1.75	-0.037	0.733	-0.004	0.98
-28	82.5	1.79	1.81	1.85	1.75	-0.032	0.767	-0.002	0.991
-27.75	82.5	1.77	1.81	1.83	1.75	-0.032	0.763	-0.001	0.992
-27.5	82.5	1.75	1.8	1.8	1.75	-0.039	0.699	-0.001	0.996
-27.25	82.5	1.73	1.81	1.77	1.75	-0.046	0.645	-0.002	0.991
-27	82.5	1.71	1.81	1.74	1.76	-0.048	0.631	-0.001	0.995
-26.75	82.5	1.68	1.82	1.71	1.76	-0.055	0.58	-0.001	0.997
-26.5	82.5	1.66	1.83	1.67	1.77	-0.068	0.49	-0.001	0.992
-26.25	82.5	1.65	1.83	1.65	1.77	-0.066	0.508	-0.003	0.985
-26	82.5	1.65	1.83	1.63	1.77	-0.086	0.385	-0.003	0.983
-25.75	82.5	1.66	1.82	1.62	1.76	-0.107	0.277	-0.002	0.988
-25.5	82.5	1.67	1.82	1.61	1.75	-0.129	0.18	-0.002	0.989
-25.25	82.5	1.72	1.82	1.6	1.75	-0.185	0.069	-0.001	0.992
-25	82.5	1.73	1.81	1.6	1.75	-0.199	0.056	-0.001	0.995
-24.75	82.5	1.74	1.82	1.59	1.75	-0.217	0.04	-0.003	0.985
-24.5	82.5	1.75	1.82	1.59	1.75	-0.232	0.031	-0.004	0.977
-24.25	82.5	1.77	1.82	1.58	1.76	-0.252	0.023	-0.005	0.971
-24	82.5	1.78	1.83	1.58	1.76	-0.272	0.016	-0.009	0.953
-23.75	82.5	1.78	1.83	1.57	1.76	-0.279	0.014	-0.012	0.933
-23.5	82.5	1.77	1.83	1.55	1.76	-0.281	0.011	-0.014	0.921
-23.25	82.5	1.77	1.83	1.55	1.75	-0.283	0.009	-0.018	0.903
-23	82.5	1.78	1.82	1.56	1.74	-0.288	0.008	-0.02	0.892
-22.75	82.5	1.77	1.82	1.56	1.73	-0.282	0.008	-0.024	0.871
-22.5	82.5	1.78	1.82	1.56	1.73	-0.28	0.009	-0.026	0.86
-22.25	82.5	1.78	1.82	1.57	1.73	-0.278	0.01	-0.027	0.854
-22	82.5	1.78	1.82	1.56	1.73	-0.28	0.01	-0.025	0.863
-21.75	82.5	1.7	1.82	1.49	1.73	-0.277	0.008	-0.024	0.869
-21.5	82.5	1.68	1.83	1.47	1.74	-0.284	0.008	-0.024	0.87
-21.25	82.5	1.68	1.83	1.46	1.74	-0.29	0.007	-0.025	0.865
-21	82.5	1.68	1.83	1.46	1.74	-0.29	0.007	-0.025	0.862
-20.75	82.5	1.68	1.82	1.47	1.73	-0.282	0.007	-0.027	0.853
-20.5	82.5	1.7	1.82	1.48	1.73	-0.289	0.006	-0.029	0.844
-20.25	82.5	1.72	1.83	1.49	1.73	-0.293	0.007	-0.03	0.837
-89.75	82.25	1.72	1.83	1.62	1.79	-0.134	0.184	0.002	0.987
-89.5	82.25	1.71	1.83	1.62	1.79	-0.12	0.23	0.004	0.977
-89.25	82.25	1.69	1.83	1.61	1.79	-0.113	0.259	0.004	0.981
-89	82.25	1.67	1.83	1.61	1.79	-0.094	0.348	0.005	0.974
-88.75	82.25	1.64	1.84	1.59	1.8	-0.086	0.384	0.005	0.972
-88.5	82.25	1.63	1.83	1.59	1.79	-0.073	0.458	0.004	0.978
-88.25	82.25	1.64	1.82	1.61	1.78	-0.069	0.487	0.004	0.981
-88	82.25	1.62	1.82	1.6	1.78	-0.066	0.504	0.002	0.988
-87.75	82.25	1.61	1.82	1.59	1.77	-0.067	0.501	-0.002	0.991
-87.5	82.25	1.59	1.82	1.57	1.77	-0.066	0.507	-0.002	0.991
-87.25	82.25	1.57	1.82	1.56	1.77	-0.056	0.57	-0.002	0.992
-87	82.25	1.55	1.82	1.54	1.78	-0.052	0.583	0	1
-86.75	82.25	1.53	1.82	1.53	1.78	-0.044	0.634	0	0.999
-86.5	82.25	1.52	1.83	1.53	1.78	-0.041	0.652	0.001	0.996
-86.25	82.25	1.5	1.84	1.52	1.8	-0.032	0.723	0.002	0.988
-86	82.25	1.48	1.83	1.51	1.79	-0.022	0.8	0.004	0.976
-85.75	82.25	1.46	1.82	1.5	1.79	-0.015	0.863	0.005	0.974
-85.5	82.25	1.44	1.82	1.5	1.78	-0.003	0.969	0.007	0.963
-85.25	82.25	1.43	1.82	1.48	1.78	0	0.999	0.008	0.958
-85	82.25	1.41	1.82	1.48	1.79	0.004	0.965	0.01	0.947
-84.75	82.25	1.4	1.83	1.47	1.8	0.009	0.916	0.012	0.936
-84.5	82.25	1.39	1.84	1.47	1.81	0.015	0.859	0.013	0.932
-84.25	82.25	1.38	1.84	1.46	1.82	0.019	0.82	0.013	0.932
-84	82.25	1.38	1.84	1.46	1.81	0.016	0.844	0.01	0.946
-83.75	82.25	1.38	1.85	1.45	1.82	0.011	0.889	0.006	0.966
-83.5	82.25	1.37	1.84	1.44	1.8	0.005	0.948	0.005	0.974
-83.25	82.25	1.38	1.83	1.43	1.8	-0.005	0.954	0.004	0.979
-83	82.25	1.38	1.83	1.43	1.79	-0.008	0.918	0.002	0.987
-82.75	82.25	1.38	1.82	1.42	1.79	-0.014	0.864	0.002	0.99
-82.5	82.25	1.38	1.82	1.43	1.78	-0.018	0.822	-0.003	0.981
-82.25	82.25	1.39	1.83	1.45	1.78	-0.007	0.937	-0.004	0.976
-82	82.25	1.39	1.83	1.47	1.79	0.012	0.888	-0.003	0.986
-81.75	82.25	1.39	1.83	1.48	1.79	0.019	0.825	-0.001	0.997
-81.5	82.25	1.4	1.83	1.5	1.8	0.03	0.736	0.001	0.994
-81.25	82.25	1.41	1.84	1.51	1.81	0.032	0.716	0.004	0.978
-81	82.25	1.42	1.84	1.53	1.81	0.04	0.656	0.006	0.969
-80.75	82.25	1.44	1.84	1.56	1.81	0.056	0.544	0.008	0.956
-80.5	82.25	1.47	1.85	1.59	1.82	0.067	0.476	0.011	0.94
-80.25	82.25	1.48	1.85	1.62	1.82	0.072	0.445	0.014	0.925
-80	82.25	1.49	1.85	1.63	1.82	0.073	0.438	0.015	0.921
-79.75	82.25	1.5	1.85	1.65	1.83	0.08	0.412	0.015	0.922
-79.5	82.25	1.5	1.86	1.67	1.83	0.1	0.298	0.014	0.926
-79.25	82.25	1.51	1.87	1.68	1.84	0.104	0.286	0.011	0.942
-79	82.25	1.5	1.88	1.71	1.85	0.124	0.208	0.01	0.949
-78.75	82.25	1.49	1.89	1.7	1.86	0.133	0.174	0.012	0.94
-78.5	82.25	1.47	1.89	1.69	1.86	0.141	0.144	0.011	0.94
-78.25	82.25	1.44	1.89	1.66	1.86	0.15	0.116	0.013	0.935
-78	82.25	1.43	1.89	1.65	1.86	0.149	0.117	0.014	0.926
-77.75	82.25	1.41	1.9	1.64	1.87	0.153	0.11	0.015	0.924
-77.5	82.25	1.39	1.91	1.62	1.88	0.155	0.102	0.016	0.916
-77.25	82.25	1.38	1.92	1.6	1.89	0.148	0.102	0.017	0.914
-77	82.25	1.37	1.93	1.65	1.91	0.216	0.025	0.017	0.912
-76.75	82.25	1.38	1.93	1.64	1.91	0.2	0.035	0.017	0.913
-76.5	82.25	1.38	1.94	1.64	1.92	0.201	0.034	0.019	0.902
-76.25	82.25	1.38	1.94	1.65	1.93	0.212	0.03	0.022	0.888
-76	82.25	1.37	1.94	1.66	1.92	0.216	0.027	0.023	0.885
-75.75	82.25	1.37	1.94	1.66	1.92	0.224	0.02	0.023	0.882
-75.5	82.25	1.44	1.94	1.74	1.92	0.228	0.022	0.023	0.882
-75.25	82.25	1.44	1.93	1.74	1.92	0.237	0.017	0.025	0.874
-75	82.25	1.44	1.94	1.74	1.92	0.245	0.014	0.027	0.862
-74.75	82.25	1.44	1.93	1.75	1.92	0.248	0.012	0.024	0.877
-74.5	82.25	1.44	1.94	1.76	1.92	0.255	0.011	0.021	0.894
-74.25	82.25	1.45	1.94	1.76	1.91	0.255	0.01	0.019	0.902
-74	82.25	1.45	1.94	1.77	1.91	0.252	0.012	0.018	0.908
-73.75	82.25	1.45	1.94	1.78	1.92	0.254	0.013	0.016	0.918
-73.5	82.25	1.47	1.93	1.8	1.9	0.261	0.012	0.014	0.926
-73.25	82.25	1.47	1.93	1.82	1.9	0.275	0.009	0.014	0.928
-73	82.25	2.17	1.92	2.72	1.9	0.45	0.005	0.013	0.931
-72.75	82.25	2.27	1.91	3.01	1.89	0.652	0.001	0.016	0.917
-72.5	82.25	2.3	1.9	3	1.88	0.613	0.001	0.015	0.924
-72.25	82.25	2.33	1.9	3.13	1.87	0.667	0.001	0.016	0.915
-72	82.25	1.98	1.89	2.84	1.87	0.742	0	0.015	0.919
-71.75	82.25	1.96	1.89	2.81	1.87	0.732	0	0.015	0.922
-71.5	82.25	1.94	1.89	2.81	1.87	0.746	0	0.016	0.916
-71.25	82.25	2.08	1.9	2.85	1.87	0.635	0	0.015	0.919
-71	82.25	1.93	1.89	2.65	1.86	0.597	0	0.017	0.912
-70.75	82.25	1.93	1.88	2.57	1.86	0.518	0.001	0.015	0.923
-70.5	82.25	2.03	1.87	2.61	1.85	0.453	0.004	0.017	0.909
-70.25	82.25	1.95	1.87	2.34	1.84	0.27	0.043	0.013	0.931
-70	82.25	1.96	1.86	2.31	1.84	0.228	0.078	0.013	0.929
-69.75	82.25	1.97	1.86	2.3	1.83	0.215	0.099	0.014	0.924
-69.5	82.25	1.98	1.85	2.3	1.83	0.202	0.131	0.014	0.923
-69.25	82.25	1.96	1.85	2.27	1.82	0.195	0.142	0.014	0.927
-69	82.25	2	1.84	2.27	1.81	0.165	0.22	0.012	0.932
-68.75	82.25	2.04	1.84	2.25	1.81	0.114	0.393	0.013	0.931
-68.5	82.25	2.07	1.83	2.24	1.8	0.076	0.566	0.009	0.951
-68.25	82.25	2.09	1.83	2.21	1.8	0.046	0.728	0.007	0.963
-68	82.25	2.09	1.83	2.2	1.79	0.036	0.777	0.005	0.973
-67.75	82.25	2.07	1.83	2.17	1.79	0.027	0.833	0.003	0.986
-67.5	82.25	2.05	1.83	2.14	1.79	0.027	0.83	0.003	0.982
-67.25	82.25	2.03	1.83	2.11	1.79	0.026	0.832	0.003	0.985
-67	82.25	2.01	1.83	2.09	1.79	0.017	0.884	0.003	0.986
-66.75	82.25	1.99	1.83	2.06	1.79	0.012	0.921	0	0.998
-66.5	82.25	1.97	1.83	2.05	1.79	0.018	0.878	0	0.999
-66.25	82.25	1.94	1.84	2.03	1.79	0.031	0.798	-0.001	0.995
-66	82.25	1.92	1.83	2.03	1.78	0.046	0.697	-0.001	0.995
-65.75	82.25	1.9	1.83	2.02	1.78	0.052	0.656	-0.003	0.983
-65.5	82.25	1.85	1.83	1.95	1.78	0.029	0.802	-0.002	0.988
-65.25	82.25	1.8	1.83	1.89	1.79	0.021	0.853	-0.002	0.991
-65	82.25	1.77	1.83	1.84	1.79	0.001	0.996	0	0.999
-64.75	82.25	1.74	1.84	1.81	1.79	0.008	0.938	-0.001	0.995
-64.5	82.25	1.71	1.83	1.77	1.79	-0.003	0.975	-0.002	0.991
-64.25	82.25	1.67	1.84	1.72	1.79	-0.016	0.875	-0.001	0.996
-64	82.25	1.65	1.84	1.68	1.79	-0.033	0.73	0.001	0.992
-63.75	82.25	1.64	1.84	1.64	1.8	-0.057	0.555	0.003	0.983
-63.5	82.25	1.65	1.83	1.61	1.78	-0.113	0.239	0	0.998
-63.25	82.25	1.66	1.82	1.56	1.78	-0.16	0.097	0.001	0.996
-63	82.25	1.65	1.82	1.53	1.78	-0.186	0.052	0	0.997
-62.75	82.25	1.65	1.82	1.5	1.77	-0.207	0.033	-0.004	0.98
-62.5	82.25	1.67	1.82	1.51	1.77	-0.218	0.026	-0.006	0.969
-62.25	82.25	1.71	1.82	1.52	1.77	-0.244	0.018	-0.007	0.962
-62	82.25	1.74	1.82	1.53	1.76	-0.261	0.013	-0.01	0.946
-61.75	82.25	1.75	1.82	1.53	1.76	-0.282	0.01	-0.01	0.944
-61.5	82.25	1.76	1.82	1.53	1.76	-0.289	0.009	-0.01	0.943
-61.25	82.25	1.78	1.82	1.53	1.77	-0.314	0.005	-0.01	0.942
-61	82.25	1.79	1.81	1.54	1.75	-0.319	0.004	-0.015	0.917
-60.75	82.25	1.81	1.81	1.55	1.75	-0.322	0.003	-0.015	0.917
-60.5	82.25	1.81	1.8	1.56	1.74	-0.318	0.004	-0.015	0.917
-60.25	82.25	1.82	1.8	1.58	1.74	-0.313	0.004	-0.017	0.906
-60	82.25	1.83	1.8	1.59	1.74	-0.307	0.005	-0.019	0.894
-59.75	82.25	1.82	1.8	1.58	1.74	-0.304	0.006	-0.019	0.894
-59.5	82.25	1.8	1.8	1.57	1.74	-0.302	0.006	-0.019	0.894
-59.25	82.25	1.79	1.81	1.56	1.75	-0.304	0.006	-0.019	0.894
-59	82.25	1.77	1.81	1.54	1.75	-0.299	0.007	-0.019	0.89
-58.75	82.25	1.75	1.82	1.53	1.76	-0.297	0.007	-0.018	0.898
-58.5	82.25	1.73	1.81	1.52	1.75	-0.285	0.009	-0.018	0.896
-58.25	82.25	1.72	1.81	1.52	1.75	-0.285	0.008	-0.019	0.894
-58	82.25	1.71	1.8	1.52	1.75	-0.284	0.008	-0.018	0.894
-57.75	82.25	1.72	1.8	1.51	1.75	-0.29	0.006	-0.016	0.907
-57.5	82.25	1.7	1.8	1.51	1.75	-0.279	0.007	-0.015	0.912
-57.25	82.25	1.68	1.8	1.51	1.75	-0.257	0.011	-0.016	0.908
-57	82.25	1.66	1.81	1.5	1.75	-0.241	0.014	-0.017	0.904
-56.75	82.25	1.65	1.81	1.51	1.75	-0.221	0.023	-0.016	0.906
-56.5	82.25	1.63	1.81	1.51	1.75	-0.205	0.033	-0.017	0.904
-56.25	82.25	1.62	1.82	1.51	1.77	-0.193	0.043	-0.014	0.921
-56	82.25	1.63	1.81	1.51	1.75	-0.197	0.037	-0.017	0.902
-55.75	82.25	1.65	1.81	1.52	1.74	-0.208	0.026	-0.021	0.88
-55.5	82.25	1.66	1.8	1.52	1.73	-0.223	0.016	-0.021	0.877
-55.25	82.25	1.69	1.79	1.54	1.73	-0.24	0.013	-0.02	0.883
-55	82.25	1.71	1.79	1.56	1.72	-0.242	0.013	-0.02	0.885
-54.75	82.25	1.73	1.78	1.57	1.72	-0.249	0.011	-0.021	0.876
-54.5	82.25	1.73	1.78	1.57	1.72	-0.253	0.009	-0.022	0.871
-54.25	82.25	1.74	1.79	1.56	1.72	-0.257	0.008	-0.024	0.861
-54	82.25	1.74	1.79	1.56	1.72	-0.256	0.008	-0.025	0.855
-53.75	82.25	1.73	1.81	1.56	1.74	-0.252	0.01	-0.025	0.856
-53.5	82.25	1.73	1.79	1.56	1.72	-0.251	0.011	-0.026	0.846
-53.25	82.25	1.74	1.79	1.57	1.72	-0.251	0.011	-0.025	0.854
-53	82.25	1.74	1.78	1.59	1.71	-0.242	0.015	-0.025	0.854
-52.75	82.25	1.76	1.78	1.61	1.71	-0.245	0.014	-0.024	0.859
-52.5	82.25	1.76	1.78	1.62	1.71	-0.234	0.019	-0.025	0.855
-52.25	82.25	1.74	1.78	1.61	1.72	-0.219	0.026	-0.023	0.864
-52	82.25	1.71	1.79	1.58	1.72	-0.207	0.029	-0.025	0.857
-51.75	82.25	1.67	1.8	1.56	1.73	-0.197	0.034	-0.024	0.862
-51.5	82.25	1.65	1.81	1.54	1.74	-0.184	0.046	-0.022	0.871
-51.25	82.25	1.63	1.82	1.53	1.76	-0.171	0.061	-0.02	0.886
-51	82.25	1.62	1.81	1.54	1.75	-0.155	0.085	-0.019	0.891
-50.75	82.25	1.62	1.81	1.55	1.75	-0.147	0.096	-0.019	0.891
-50.5	82.25	1.64	1.8	1.59	1.74	-0.132	0.137	-0.02	0.886
-50.25	82.25	1.66	1.79	1.6	1.74	-0.146	0.105	-0.019	0.892
-50	82.25	1.67	1.79	1.6	1.73	-0.152	0.089	-0.018	0.896
-49.75	82.25	1.68	1.79	1.6	1.73	-0.158	0.082	-0.018	0.893
-49.5	82.25	1.67	1.8	1.58	1.74	-0.161	0.079	-0.019	0.887
-49.25	82.25	1.66	1.8	1.58	1.74	-0.164	0.076	-0.019	0.887
-49	82.25	1.64	1.81	1.57	1.74	-0.149	0.099	-0.02	0.885
-48.75	82.25	1.63	1.82	1.56	1.76	-0.146	0.11	-0.019	0.889
-48.5	82.25	1.63	1.81	1.56	1.74	-0.152	0.089	-0.019	0.89
-48.25	82.25	1.65	1.8	1.56	1.74	-0.175	0.05	-0.02	0.88
-48	82.25	1.66	1.79	1.56	1.73	-0.187	0.039	-0.022	0.868
-47.75	82.25	1.69	1.79	1.58	1.72	-0.201	0.025	-0.023	0.862
-47.5	82.25	1.7	1.79	1.59	1.72	-0.207	0.024	-0.024	0.857
-47.25	82.25	1.71	1.79	1.6	1.72	-0.215	0.024	-0.026	0.843
-47	82.25	1.71	1.79	1.59	1.72	-0.218	0.022	-0.027	0.838
-46.75	82.25	1.7	1.8	1.6	1.73	-0.196	0.038	-0.027	0.842
-46.5	82.25	1.68	1.8	1.59	1.73	-0.179	0.05	-0.026	0.849
-46.25	82.25	1.69	1.82	1.58	1.75	-0.194	0.033	-0.024	0.861
-46	82.25	1.68	1.81	1.59	1.74	-0.173	0.053	-0.021	0.879
-45.75	82.25	1.69	1.8	1.64	1.74	-0.142	0.114	-0.021	0.88
-45.5	82.25	1.72	1.79	1.69	1.73	-0.124	0.178	-0.019	0.886
-45.25	82.25	1.75	1.79	1.74	1.73	-0.1	0.28	-0.018	0.896
-45	82.25	1.76	1.79	1.8	1.73	-0.063	0.491	-0.017	0.903
-44.75	82.25	1.76	1.79	1.82	1.73	-0.045	0.622	-0.015	0.909
-44.5	82.25	1.74	1.79	1.81	1.73	-0.024	0.79	-0.019	0.89
-44.25	82.25	1.73	1.8	1.82	1.73	-0.002	0.984	-0.02	0.881
-44	82.25	1.74	1.8	1.87	1.73	0.03	0.76	-0.018	0.892
-43.75	82.25	1.76	1.81	1.94	1.74	0.067	0.517	-0.019	0.884
-43.5	82.25	1.8	1.79	2.03	1.73	0.114	0.285	-0.017	0.897
-43.25	82.25	1.84	1.78	2.1	1.73	0.141	0.206	-0.015	0.911
-43	82.25	1.83	1.77	2.08	1.72	0.127	0.253	-0.017	0.896
-42.75	82.25	1.82	1.77	2.06	1.72	0.116	0.284	-0.016	0.901
-42.5	82.25	1.8	1.77	2.04	1.72	0.106	0.32	-0.015	0.906
-42.25	82.25	1.79	1.78	2	1.72	0.097	0.362	-0.017	0.897
-42	82.25	1.75	1.79	1.96	1.73	0.092	0.377	-0.017	0.897
-41.75	82.25	1.73	1.8	1.93	1.74	0.088	0.391	-0.017	0.9
-41.5	82.25	1.71	1.81	1.9	1.75	0.084	0.404	-0.017	0.896
-41.25	82.25	1.71	1.82	1.9	1.76	0.084	0.416	-0.019	0.888
-41	82.25	1.73	1.81	1.93	1.74	0.093	0.367	-0.019	0.884
-40.75	82.25	1.73	1.8	1.94	1.74	0.101	0.323	-0.019	0.883
-40.5	82.25	1.75	1.79	1.97	1.73	0.114	0.263	-0.019	0.884
-40.25	82.25	1.76	1.79	1.99	1.73	0.124	0.216	-0.02	0.882
-40	82.25	1.76	1.79	2	1.73	0.13	0.189	-0.018	0.891
-39.75	82.25	1.76	1.8	2	1.74	0.127	0.202	-0.017	0.898
-39.5	82.25	1.75	1.8	1.98	1.74	0.121	0.231	-0.017	0.901
-39.25	82.25	1.77	1.81	2.02	1.75	0.136	0.208	-0.016	0.907
-39	82.25	1.78	1.81	2.05	1.75	0.152	0.174	-0.015	0.909
-38.75	82.25	1.79	1.82	2.06	1.76	0.152	0.174	-0.014	0.914
-38.5	82.25	1.79	1.8	2.05	1.74	0.134	0.236	-0.015	0.912
-38.25	82.25	1.79	1.8	2.06	1.74	0.134	0.226	-0.014	0.915
-38	82.25	1.8	1.79	2.06	1.73	0.131	0.242	-0.014	0.918
-37.75	82.25	1.8	1.78	2.09	1.73	0.139	0.213	-0.015	0.91
-37.5	82.25	1.8	1.78	2.07	1.72	0.138	0.208	-0.015	0.911
-37.25	82.25	1.76	1.79	2.03	1.73	0.128	0.223	-0.015	0.911
-37	82.25	1.74	1.79	1.98	1.73	0.118	0.264	-0.015	0.913
-36.75	82.25	1.72	1.8	1.96	1.74	0.116	0.276	-0.016	0.902
-36.5	82.25	1.7	1.8	1.94	1.74	0.117	0.27	-0.017	0.899
-36.25	82.25	1.69	1.82	1.92	1.76	0.114	0.28	-0.017	0.897
-36	82.25	1.68	1.81	1.91	1.75	0.116	0.272	-0.016	0.902
-35.75	82.25	1.67	1.81	1.91	1.74	0.124	0.232	-0.016	0.903
-35.5	82.25	1.69	1.8	1.93	1.74	0.119	0.245	-0.017	0.901
-35.25	82.25	1.73	1.79	1.95	1.73	0.103	0.304	-0.018	0.895
-35	82.25	1.75	1.79	1.96	1.73	0.09	0.372	-0.016	0.902
-34.75	82.25	1.76	1.79	1.97	1.73	0.086	0.4	-0.017	0.9
-34.5	82.25	1.76	1.79	1.96	1.73	0.082	0.426	-0.018	0.894
-34.25	82.25	1.76	1.8	1.96	1.74	0.079	0.442	-0.018	0.891
-34	82.25	1.78	1.8	1.96	1.74	0.072	0.493	-0.02	0.88
-33.75	82.25	1.78	1.82	1.95	1.75	0.065	0.532	-0.02	0.882
-33.5	82.25	1.78	1.8	1.95	1.74	0.068	0.51	-0.02	0.879
-33.25	82.25	1.76	1.8	1.93	1.74	0.066	0.512	-0.02	0.883
-33	82.25	1.75	1.79	1.91	1.73	0.058	0.558	-0.017	0.897
-32.75	82.25	1.75	1.79	1.91	1.73	0.047	0.634	-0.018	0.894
-32.5	82.25	1.76	1.78	1.9	1.72	0.033	0.734	-0.018	0.896
-32.25	82.25	1.78	1.79	1.91	1.73	0.026	0.79	-0.018	0.896
-32	82.25	1.8	1.79	1.89	1.73	-0.009	0.927	-0.016	0.906
-31.75	82.25	1.81	1.8	1.85	1.74	-0.052	0.617	-0.016	0.906
-31.5	82.25	1.81	1.81	1.82	1.74	-0.076	0.46	-0.016	0.909
-31.25	82.25	1.87	1.82	1.83	1.76	-0.125	0.241	-0.017	0.903
-31	82.25	1.9	1.81	1.83	1.75	-0.156	0.151	-0.017	0.901
-30.75	82.25	1.92	1.81	1.82	1.75	-0.193	0.082	-0.016	0.907
-30.5	82.25	1.93	1.81	1.8	1.74	-0.216	0.055	-0.017	0.903
-30.25	82.25	1.93	1.81	1.79	1.74	-0.224	0.043	-0.018	0.895
-30	82.25	1.92	1.81	1.77	1.74	-0.229	0.032	-0.02	0.886
-29.75	82.25	1.85	1.81	1.74	1.75	-0.185	0.077	-0.017	0.906
-29.5	82.25	1.78	1.81	1.72	1.75	-0.147	0.145	-0.016	0.909
-29.25	82.25	1.75	1.82	1.7	1.76	-0.126	0.2	-0.015	0.916
-29	82.25	1.71	1.83	1.68	1.76	-0.114	0.24	-0.016	0.911
-28.75	82.25	1.69	1.84	1.68	1.78	-0.097	0.3	-0.015	0.916
-28.5	82.25	1.67	1.83	1.68	1.76	-0.077	0.406	-0.015	0.917
-28.25	82.25	1.67	1.83	1.67	1.76	-0.083	0.381	-0.013	0.927
-28	82.25	1.65	1.82	1.66	1.76	-0.076	0.411	-0.012	0.934
-27.75	82.25	1.61	1.82	1.62	1.76	-0.069	0.456	-0.01	0.945
-27.5	82.25	1.56	1.82	1.59	1.75	-0.056	0.533	-0.01	0.946
-27.25	82.25	1.52	1.82	1.55	1.76	-0.053	0.538	-0.009	0.952
-27	82.25	1.5	1.82	1.51	1.76	-0.065	0.445	-0.007	0.96
-26.75	82.25	1.48	1.83	1.48	1.77	-0.075	0.378	-0.007	0.962
-26.5	82.25	1.47	1.83	1.46	1.77	-0.082	0.333	-0.007	0.96
-26.25	82.25	1.47	1.84	1.44	1.78	-0.091	0.288	-0.006	0.965
-26	82.25	1.47	1.83	1.43	1.77	-0.112	0.193	-0.008	0.954
-25.75	82.25	1.48	1.83	1.42	1.76	-0.136	0.127	-0.009	0.952
-25.5	82.25	1.5	1.82	1.42	1.75	-0.157	0.069	-0.01	0.942
-25.25	82.25	1.53	1.82	1.41	1.75	-0.192	0.029	-0.011	0.939
-25	82.25	1.57	1.81	1.42	1.74	-0.224	0.015	-0.012	0.935
-24.75	82.25	1.61	1.81	1.42	1.74	-0.251	0.007	-0.014	0.923
-24.5	82.25	1.63	1.81	1.43	1.74	-0.27	0.005	-0.015	0.917
-24.25	82.25	1.64	1.82	1.43	1.75	-0.276	0.004	-0.016	0.913
-24	82.25	1.64	1.82	1.43	1.75	-0.273	0.005	-0.017	0.907
-23.75	82.25	1.64	1.83	1.44	1.76	-0.262	0.008	-0.019	0.897
-23.5	82.25	1.65	1.82	1.45	1.74	-0.259	0.009	-0.021	0.885
-23.25	82.25	1.66	1.82	1.46	1.74	-0.257	0.009	-0.023	0.873
-23	82.25	1.68	1.82	1.49	1.73	-0.252	0.012	-0.024	0.868
-22.75	82.25	1.7	1.81	1.51	1.73	-0.248	0.014	-0.026	0.856
-22.5	82.25	1.71	1.81	1.53	1.72	-0.25	0.014	-0.026	0.856
-22.25	82.25	1.71	1.81	1.54	1.72	-0.242	0.019	-0.027	0.853
-22	82.25	1.71	1.81	1.54	1.72	-0.236	0.022	-0.028	0.848
-21.75	82.25	1.63	1.82	1.46	1.73	-0.251	0.014	-0.028	0.848
-21.5	82.25	1.64	1.82	1.46	1.73	-0.256	0.014	-0.028	0.846
-21.25	82.25	1.65	1.83	1.46	1.74	-0.255	0.016	-0.027	0.851
-21	82.25	1.65	1.83	1.47	1.74	-0.253	0.016	-0.029	0.84
-20.75	82.25	1.67	1.83	1.49	1.73	-0.254	0.016	-0.031	0.834
-20.5	82.25	1.69	1.83	1.51	1.73	-0.259	0.016	-0.034	0.818
-20.25	82.25	1.7	1.83	1.51	1.73	-0.26	0.016	-0.034	0.817
-20	82.25	1.7	1.82	1.52	1.72	-0.26	0.015	-0.034	0.819
-19.75	82.25	1.71	1.82	1.52	1.72	-0.268	0.012	-0.034	0.818
-19.5	82.25	1.71	1.82	1.51	1.72	-0.274	0.01	-0.033	0.824
-19.25	82.25	1.72	1.83	1.51	1.73	-0.278	0.009	-0.033	0.823
-19	82.25	1.72	1.83	1.5	1.73	-0.285	0.008	-0.033	0.822
-18.75	82.25	1.72	1.84	1.5	1.74	-0.287	0.008	-0.032	0.83
-18.5	82.25	1.72	1.83	1.49	1.73	-0.295	0.007	-0.032	0.826
-18.25	82.25	1.72	1.83	1.49	1.73	-0.299	0.007	-0.032	0.825
-18	82.25	1.72	1.83	1.48	1.73	-0.302	0.006	-0.032	0.825
-17.75	82.25	1.72	1.83	1.48	1.73	-0.306	0.005	-0.034	0.815
-17.5	82.25	1.72	1.83	1.48	1.72	-0.307	0.005	-0.035	0.814
-17.25	82.25	1.72	1.83	1.47	1.72	-0.311	0.005	-0.034	0.817
56.5	82	1.92	1.93	2.08	1.9	0.145	0.284	0.055	0.723
56.75	82	1.93	1.93	2.09	1.9	0.146	0.283	0.053	0.73
57	82	1.93	1.93	2.09	1.9	0.143	0.294	0.054	0.729
57.25	82	1.99	1.93	2.21	1.9	0.187	0.204	0.052	0.738
57.5	82	1.99	1.93	2.2	1.9	0.182	0.217	0.052	0.739
57.75	82	2	1.93	2.2	1.9	0.181	0.216	0.051	0.742
58	82	2	1.93	2.2	1.9	0.182	0.213	0.052	0.736
58.25	82	1.99	1.93	2.2	1.9	0.185	0.206	0.053	0.732
58.5	82	1.99	1.93	2.2	1.9	0.187	0.2	0.055	0.72
58.75	82	1.99	1.93	2.2	1.9	0.192	0.189	0.055	0.722
59	82	1.99	1.93	2.21	1.9	0.186	0.203	0.055	0.721
59.25	82	2	1.93	2.21	1.9	0.189	0.198	0.053	0.731
59.5	82	2.01	1.93	2.22	1.9	0.185	0.206	0.053	0.735
59.75	82	2.01	1.93	2.22	1.9	0.183	0.213	0.051	0.744
60	82	2.01	1.93	2.22	1.9	0.181	0.217	0.052	0.74
60.25	82	2.01	1.93	2.22	1.9	0.186	0.202	0.051	0.742
60.5	82	2.01	1.93	2.22	1.9	0.19	0.189	0.052	0.736
60.75	82	2.01	1.93	2.22	1.9	0.191	0.185	0.053	0.733
61	82	2.01	1.93	2.21	1.9	0.186	0.201	0.055	0.722
61.25	82	2.01	1.93	2.21	1.9	0.185	0.202	0.054	0.725
-93.5	82	1.7	1.83	1.56	1.78	-0.166	0.105	0.004	0.978
-93.25	82	1.69	1.83	1.56	1.79	-0.159	0.119	0.004	0.981
-93	82	1.68	1.84	1.55	1.79	-0.158	0.117	0.005	0.975
-92.75	82	1.67	1.85	1.54	1.79	-0.159	0.115	0.004	0.981
-92.5	82	1.67	1.85	1.54	1.8	-0.159	0.111	0.004	0.978
-92.25	82	1.67	1.85	1.54	1.8	-0.153	0.131	0.004	0.981
-92	82	1.67	1.84	1.55	1.8	-0.144	0.151	0.005	0.972
-91.75	82	1.67	1.84	1.57	1.79	-0.136	0.177	0.006	0.968
-91.5	82	1.66	1.84	1.57	1.8	-0.129	0.192	0.006	0.966
-91.25	82	1.65	1.84	1.57	1.79	-0.116	0.232	0.006	0.968
-91	82	1.68	1.84	1.62	1.79	-0.106	0.282	0.005	0.972
-90.75	82	1.67	1.84	1.61	1.79	-0.099	0.307	0.004	0.98
-90.5	82	1.66	1.84	1.6	1.79	-0.093	0.338	0.003	0.983
-90.25	82	1.68	1.84	1.61	1.8	-0.11	0.26	0.002	0.989
-90	82	1.67	1.85	1.61	1.8	-0.106	0.283	0.002	0.99
-89.75	82	1.65	1.85	1.6	1.8	-0.098	0.322	0.003	0.985
-89.5	82	1.63	1.84	1.59	1.8	-0.089	0.371	0.001	0.997
-89.25	82	1.62	1.84	1.6	1.79	-0.074	0.449	0.001	0.993
-89	82	1.6	1.83	1.59	1.79	-0.06	0.532	0.001	0.992
-88.75	82	1.59	1.83	1.59	1.79	-0.054	0.571	0.005	0.975
-88.5	82	1.57	1.83	1.58	1.79	-0.046	0.617	0.004	0.978
-88.25	82	1.56	1.82	1.58	1.78	-0.038	0.676	0.004	0.977
-88	82	1.54	1.83	1.57	1.78	-0.023	0.794	0.003	0.983
-87.75	82	1.53	1.83	1.56	1.79	-0.025	0.783	0.002	0.988
-87.5	82	1.52	1.84	1.56	1.79	-0.015	0.864	0.002	0.988
-87.25	82	1.51	1.84	1.55	1.79	-0.009	0.921	0.002	0.987
-87	82	1.5	1.83	1.55	1.79	-0.007	0.938	0.006	0.968
-86.75	82	1.49	1.83	1.55	1.79	-0.001	0.989	0.007	0.962
-86.5	82	1.48	1.83	1.55	1.8	0.013	0.881	0.011	0.943
-86.25	82	1.47	1.83	1.56	1.8	0.021	0.817	0.013	0.933
-86	82	1.46	1.83	1.55	1.8	0.028	0.753	0.013	0.931
-85.75	82	1.46	1.82	1.55	1.79	0.026	0.762	0.013	0.93
-85.5	82	1.45	1.82	1.55	1.79	0.033	0.712	0.012	0.936
-85.25	82	1.43	1.82	1.54	1.79	0.04	0.652	0.012	0.938
-85	82	1.43	1.83	1.54	1.8	0.045	0.612	0.011	0.94
-84.75	82	1.42	1.83	1.54	1.8	0.053	0.551	0.011	0.94
-84.5	82	1.4	1.84	1.53	1.81	0.059	0.496	0.011	0.94
-84.25	82	1.4	1.84	1.53	1.81	0.063	0.474	0.012	0.938
-84	82	1.4	1.84	1.53	1.81	0.057	0.523	0.012	0.935
-83.75	82	1.39	1.83	1.51	1.81	0.054	0.536	0.011	0.943
-83.5	82	1.38	1.83	1.51	1.81	0.059	0.503	0.01	0.945
-83.25	82	1.37	1.83	1.5	1.81	0.062	0.481	0.009	0.952
-83	82	1.36	1.84	1.49	1.81	0.062	0.475	0.008	0.956
-82.75	82	1.35	1.84	1.48	1.81	0.067	0.44	0.007	0.965
-82.5	82	1.34	1.85	1.47	1.82	0.071	0.417	0.008	0.957
-82.25	82	1.35	1.85	1.49	1.82	0.076	0.392	0.007	0.961
-82	82	1.35	1.86	1.49	1.83	0.079	0.369	0.009	0.953
-81.75	82	1.35	1.86	1.5	1.83	0.087	0.32	0.01	0.945
-81.5	82	1.35	1.86	1.5	1.84	0.083	0.339	0.01	0.944
-81.25	82	1.35	1.86	1.51	1.84	0.093	0.298	0.011	0.942
-81	82	1.37	1.86	1.53	1.84	0.096	0.286	0.011	0.939
-80.75	82	1.38	1.86	1.55	1.83	0.102	0.277	0.012	0.935
-80.5	82	1.39	1.86	1.57	1.84	0.113	0.232	0.013	0.929
-80.25	82	1.39	1.86	1.59	1.84	0.124	0.18	0.012	0.935
-80	82	1.39	1.86	1.59	1.84	0.129	0.166	0.011	0.941
-79.75	82	1.4	1.86	1.6	1.84	0.13	0.165	0.012	0.938
-79.5	82	1.41	1.87	1.61	1.84	0.129	0.17	0.011	0.942
-79.25	82	1.42	1.87	1.62	1.84	0.121	0.194	0.011	0.945
-79	82	1.45	1.88	1.65	1.85	0.122	0.199	0.011	0.943
-78.75	82	1.48	1.88	1.69	1.86	0.123	0.206	0.013	0.929
-78.5	82	1.49	1.88	1.7	1.86	0.13	0.182	0.016	0.916
-78.25	82	1.49	1.87	1.72	1.85	0.146	0.135	0.017	0.909
-78	82	1.52	1.87	1.74	1.85	0.147	0.143	0.018	0.903
-77.75	82	1.53	1.86	1.77	1.84	0.171	0.096	0.019	0.898
-77.5	82	1.53	1.86	1.8	1.84	0.194	0.062	0.021	0.889
-77.25	82	1.51	1.87	1.8	1.85	0.204	0.047	0.018	0.904
-77	82	1.48	1.88	1.85	1.86	0.281	0.01	0.015	0.922
-76.75	82	1.48	1.89	1.83	1.86	0.273	0.011	0.014	0.927
-76.5	82	1.47	1.89	1.82	1.87	0.275	0.01	0.015	0.92
-76.25	82	1.46	1.89	1.82	1.87	0.278	0.009	0.014	0.927
-76	82	1.45	1.89	1.81	1.86	0.279	0.009	0.015	0.921
-75.75	82	1.45	1.88	1.81	1.86	0.278	0.009	0.014	0.927
-75.5	82	1.5	1.88	1.86	1.85	0.277	0.011	0.015	0.921
-75.25	82	1.49	1.88	1.84	1.85	0.276	0.01	0.018	0.907
-75	82	1.47	1.87	1.81	1.85	0.276	0.008	0.018	0.904
-74.75	82	1.47	1.87	1.81	1.85	0.275	0.008	0.017	0.908
-74.5	82	1.47	1.88	1.81	1.85	0.274	0.008	0.016	0.916
-74.25	82	1.46	1.88	1.8	1.85	0.264	0.008	0.017	0.912
-74	82	1.46	1.88	1.78	1.86	0.249	0.01	0.02	0.892
-73.75	82	1.46	1.88	1.75	1.86	0.221	0.015	0.022	0.882
-73.5	82	1.46	1.88	1.75	1.86	0.222	0.015	0.023	0.879
-73.25	82	1.46	1.88	1.78	1.86	0.248	0.009	0.023	0.878
-73	82	2	1.87	2.52	1.86	0.425	0.004	0.025	0.869
-72.75	82	2.06	1.86	2.8	1.85	0.65	0	0.028	0.853
-72.5	82	2.05	1.86	2.77	1.85	0.636	0	0.027	0.853
-72.25	82	2.07	1.85	2.84	1.84	0.665	0	0.029	0.847
-72	82	1.86	1.85	2.6	1.83	0.653	0	0.025	0.868
-71.75	82	1.89	1.84	2.57	1.82	0.593	0.001	0.022	0.88
-71.5	82	1.94	1.84	2.6	1.83	0.586	0.001	0.022	0.883
-71.25	82	2.13	1.84	2.64	1.82	0.432	0.004	0.019	0.896
-71	82	2.09	1.83	2.59	1.81	0.417	0.006	0.017	0.908
-70.75	82	2.14	1.83	2.61	1.8	0.403	0.008	0.012	0.933
-70.5	82	2.26	1.83	2.6	1.8	0.268	0.072	0.012	0.937
-70.25	82	2.06	1.83	2.15	1.79	0.026	0.833	0.008	0.957
-70	82	2.02	1.82	2.07	1.79	-0.001	0.995	0.008	0.956
-69.75	82	1.97	1.83	2.01	1.79	-0.017	0.891	0.004	0.977
-69.5	82	1.97	1.83	2	1.79	-0.034	0.775	-0.001	0.994
-69.25	82	1.93	1.83	1.9	1.78	-0.08	0.486	-0.004	0.981
-69	82	1.91	1.83	1.86	1.78	-0.109	0.341	-0.006	0.969
-68.75	82	1.89	1.84	1.84	1.79	-0.113	0.314	-0.008	0.958
-68.5	82	1.89	1.84	1.83	1.79	-0.12	0.276	-0.007	0.962
-68.25	82	1.9	1.84	1.83	1.79	-0.121	0.276	-0.009	0.952
-68	82	1.91	1.84	1.84	1.78	-0.133	0.249	-0.007	0.961
-67.75	82	1.91	1.84	1.84	1.79	-0.128	0.269	-0.005	0.976
-67.5	82	1.92	1.84	1.84	1.79	-0.134	0.253	-0.005	0.973
-67.25	82	1.93	1.83	1.87	1.78	-0.115	0.334	-0.005	0.973
-67	82	1.93	1.83	1.9	1.78	-0.087	0.468	-0.004	0.976
-66.75	82	1.93	1.82	1.92	1.78	-0.062	0.605	-0.005	0.975
-66.5	82	1.93	1.82	1.93	1.77	-0.053	0.656	-0.007	0.963
-66.25	82	1.92	1.81	1.95	1.76	-0.031	0.79	-0.01	0.946
-66	82	1.92	1.81	1.95	1.76	-0.039	0.736	-0.01	0.947
-65.75	82	1.91	1.81	1.94	1.76	-0.047	0.683	-0.009	0.95
-65.5	82	1.92	1.81	1.92	1.76	-0.066	0.575	-0.007	0.959
-65.25	82	1.92	1.81	1.88	1.77	-0.106	0.378	-0.003	0.982
-65	82	1.91	1.81	1.85	1.77	-0.136	0.255	-0.001	0.994
-64.75	82	1.9	1.81	1.81	1.77	-0.156	0.182	-0.002	0.992
-64.5	82	1.87	1.81	1.77	1.77	-0.166	0.143	-0.002	0.988
-64.25	82	1.85	1.81	1.75	1.76	-0.175	0.122	-0.003	0.981
-64	82	1.83	1.81	1.73	1.77	-0.182	0.104	0.001	0.994
-63.75	82	1.8	1.8	1.7	1.76	-0.174	0.107	0	0.999
-63.5	82	1.78	1.8	1.66	1.76	-0.186	0.075	0	0.999
-63.25	82	1.78	1.8	1.62	1.76	-0.229	0.031	-0.002	0.988
-63	82	1.78	1.81	1.58	1.76	-0.257	0.017	-0.005	0.974
-62.75	82	1.77	1.81	1.54	1.76	-0.297	0.006	-0.004	0.979
-62.5	82	1.78	1.81	1.52	1.76	-0.319	0.003	-0.004	0.975
-62.25	82	1.8	1.81	1.52	1.76	-0.343	0.002	-0.007	0.962
-62	82	1.82	1.81	1.53	1.76	-0.358	0.002	-0.01	0.942
-61.75	82	1.83	1.8	1.54	1.75	-0.364	0.002	-0.014	0.921
-61.5	82	1.84	1.8	1.55	1.75	-0.368	0.001	-0.014	0.921
-61.25	82	1.83	1.8	1.54	1.74	-0.364	0.001	-0.017	0.901
-61	82	1.83	1.8	1.54	1.74	-0.363	0.001	-0.018	0.895
-60.75	82	1.83	1.8	1.55	1.73	-0.36	0.001	-0.021	0.88
-60.5	82	1.83	1.8	1.55	1.74	-0.349	0.002	-0.02	0.883
-60.25	82	1.83	1.8	1.57	1.73	-0.341	0.002	-0.02	0.885
-60	82	1.82	1.8	1.58	1.73	-0.321	0.004	-0.02	0.882
-59.75	82	1.79	1.8	1.56	1.74	-0.307	0.005	-0.019	0.889
-59.5	82	1.76	1.8	1.55	1.74	-0.286	0.008	-0.019	0.891
-59.25	82	1.72	1.8	1.53	1.74	-0.263	0.01	-0.019	0.892
-59	82	1.69	1.81	1.52	1.75	-0.236	0.016	-0.017	0.901
-58.75	82	1.66	1.8	1.51	1.75	-0.217	0.023	-0.014	0.918
-58.5	82	1.66	1.8	1.51	1.75	-0.214	0.023	-0.011	0.936
-58.25	82	1.65	1.8	1.51	1.75	-0.205	0.025	-0.009	0.947
-58	82	1.65	1.8	1.54	1.76	-0.191	0.038	-0.008	0.952
-57.75	82	1.66	1.8	1.56	1.75	-0.169	0.058	-0.009	0.946
-57.5	82	1.65	1.8	1.57	1.75	-0.162	0.068	-0.01	0.942
-57.25	82	1.64	1.8	1.56	1.75	-0.156	0.075	-0.011	0.936
-57	82	1.63	1.8	1.56	1.75	-0.149	0.092	-0.011	0.937
-56.75	82	1.63	1.8	1.57	1.74	-0.135	0.128	-0.013	0.927
-56.5	82	1.63	1.8	1.58	1.75	-0.126	0.163	-0.011	0.934
-56.25	82	1.62	1.8	1.6	1.75	-0.105	0.243	-0.011	0.937
-56	82	1.62	1.8	1.56	1.74	-0.131	0.139	-0.011	0.933
-55.75	82	1.62	1.8	1.54	1.74	-0.147	0.095	-0.013	0.922
-55.5	82	1.62	1.8	1.53	1.74	-0.152	0.078	-0.012	0.933
-55.25	82	1.61	1.79	1.53	1.74	-0.15	0.086	-0.011	0.938
-55	82	1.61	1.79	1.52	1.74	-0.157	0.075	-0.013	0.926
-54.75	82	1.6	1.79	1.53	1.73	-0.147	0.093	-0.015	0.914
-54.5	82	1.6	1.79	1.53	1.73	-0.142	0.11	-0.017	0.9
-54.25	82	1.63	1.79	1.54	1.72	-0.16	0.073	-0.019	0.886
-54	82	1.66	1.79	1.55	1.73	-0.187	0.042	-0.019	0.891
-53.75	82	1.67	1.78	1.55	1.72	-0.197	0.032	-0.021	0.876
-53.5	82	1.68	1.78	1.55	1.72	-0.195	0.033	-0.02	0.881
-53.25	82	1.68	1.78	1.56	1.71	-0.196	0.034	-0.022	0.867
-53	82	1.69	1.78	1.58	1.71	-0.19	0.04	-0.024	0.856
-52.75	82	1.7	1.78	1.61	1.71	-0.181	0.053	-0.025	0.854
-52.5	82	1.73	1.78	1.63	1.71	-0.19	0.047	-0.025	0.853
-52.25	82	1.7	1.79	1.6	1.72	-0.19	0.043	-0.023	0.867
-52	82	1.67	1.79	1.57	1.73	-0.179	0.049	-0.021	0.879
-51.75	82	1.65	1.79	1.55	1.73	-0.173	0.055	-0.022	0.872
-51.5	82	1.63	1.8	1.54	1.74	-0.163	0.071	-0.019	0.891
-51.25	82	1.63	1.8	1.54	1.74	-0.161	0.072	-0.017	0.901
-51	82	1.62	1.8	1.55	1.75	-0.145	0.098	-0.016	0.904
-50.75	82	1.62	1.8	1.57	1.74	-0.132	0.13	-0.017	0.902
-50.5	82	1.63	1.8	1.58	1.75	-0.13	0.146	-0.016	0.91
-50.25	82	1.64	1.8	1.6	1.74	-0.133	0.14	-0.017	0.903
-50	82	1.65	1.8	1.6	1.74	-0.136	0.139	-0.017	0.901
-49.75	82	1.65	1.8	1.6	1.74	-0.135	0.139	-0.018	0.896
-49.5	82	1.65	1.8	1.6	1.74	-0.125	0.186	-0.017	0.9
-49.25	82	1.65	1.8	1.61	1.73	-0.123	0.194	-0.018	0.892
-49	82	1.66	1.8	1.63	1.74	-0.111	0.244	-0.018	0.893
-48.75	82	1.67	1.79	1.65	1.73	-0.102	0.289	-0.017	0.901
-48.5	82	1.67	1.79	1.63	1.73	-0.117	0.218	-0.019	0.89
-48.25	82	1.67	1.79	1.62	1.73	-0.13	0.166	-0.018	0.894
-48	82	1.68	1.79	1.61	1.73	-0.143	0.118	-0.019	0.89
-47.75	82	1.67	1.79	1.62	1.73	-0.13	0.142	-0.02	0.881
-47.5	82	1.65	1.79	1.61	1.72	-0.116	0.168	-0.024	0.859
-47.25	82	1.64	1.79	1.6	1.72	-0.12	0.151	-0.025	0.854
-47	82	1.65	1.79	1.59	1.72	-0.137	0.114	-0.026	0.847
-46.75	82	1.66	1.79	1.59	1.72	-0.147	0.093	-0.027	0.838
-46.5	82	1.68	1.79	1.6	1.72	-0.153	0.084	-0.027	0.841
-46.25	82	1.69	1.8	1.6	1.72	-0.164	0.072	-0.027	0.837
-46	82	1.67	1.8	1.6	1.73	-0.156	0.084	-0.028	0.834
-45.75	82	1.66	1.79	1.61	1.72	-0.136	0.124	-0.028	0.836
-45.5	82	1.67	1.8	1.62	1.73	-0.131	0.138	-0.027	0.843
-45.25	82	1.68	1.8	1.65	1.73	-0.128	0.158	-0.025	0.851
-45	82	1.7	1.8	1.68	1.74	-0.117	0.202	-0.023	0.866
-44.75	82	1.72	1.8	1.71	1.74	-0.103	0.256	-0.018	0.893
-44.5	82	1.71	1.8	1.75	1.75	-0.049	0.581	-0.016	0.906
-44.25	82	1.7	1.81	1.78	1.75	-0.015	0.866	-0.015	0.909
-44	82	1.71	1.81	1.85	1.75	0.032	0.75	-0.013	0.922
-43.75	82	1.77	1.81	1.99	1.76	0.109	0.318	-0.007	0.956
-43.5	82	1.81	1.81	2.11	1.76	0.166	0.144	-0.008	0.952
-43.25	82	1.83	1.8	2.13	1.75	0.176	0.129	-0.009	0.945
-43	82	1.83	1.8	2.15	1.75	0.196	0.089	-0.009	0.948
-42.75	82	1.82	1.8	2.15	1.75	0.202	0.069	-0.008	0.952
-42.5	82	1.8	1.81	2.14	1.76	0.213	0.056	-0.007	0.959
-42.25	82	1.77	1.81	2.11	1.76	0.216	0.053	-0.007	0.959
-42	82	1.73	1.82	2.07	1.77	0.221	0.042	-0.008	0.952
-41.75	82	1.7	1.82	2.04	1.77	0.229	0.036	-0.01	0.94
-41.5	82	1.67	1.83	2	1.78	0.232	0.037	-0.012	0.93
-41.25	82	1.63	1.83	1.98	1.78	0.244	0.027	-0.011	0.935
-41	82	1.61	1.84	1.98	1.78	0.259	0.02	-0.01	0.939
-40.75	82	1.58	1.83	1.97	1.78	0.272	0.013	-0.009	0.946
-40.5	82	1.57	1.83	1.96	1.78	0.277	0.011	-0.008	0.95
-40.25	82	1.56	1.83	1.96	1.78	0.285	0.009	-0.01	0.942
-40	82	1.55	1.83	1.95	1.78	0.284	0.009	-0.009	0.944
-39.75	82	1.55	1.84	1.95	1.79	0.279	0.01	-0.008	0.951
-39.5	82	1.57	1.84	1.95	1.79	0.265	0.014	-0.006	0.963
-39.25	82	1.56	1.84	1.93	1.79	0.257	0.015	-0.006	0.963
-39	82	1.52	1.85	1.91	1.8	0.272	0.009	-0.007	0.962
-38.75	82	1.51	1.84	1.9	1.79	0.273	0.01	-0.007	0.956
-38.5	82	1.51	1.84	1.89	1.79	0.272	0.009	-0.009	0.948
-38.25	82	1.5	1.83	1.9	1.78	0.28	0.008	-0.009	0.947
-38	82	1.5	1.83	1.9	1.78	0.281	0.008	-0.01	0.941
-37.75	82	1.5	1.82	1.91	1.77	0.292	0.006	-0.011	0.934
-37.5	82	1.5	1.82	1.91	1.76	0.292	0.006	-0.012	0.932
-37.25	82	1.51	1.82	1.94	1.76	0.302	0.006	-0.01	0.94
-37	82	1.53	1.81	1.97	1.76	0.316	0.004	-0.009	0.946
-36.75	82	1.55	1.81	1.99	1.75	0.319	0.004	-0.01	0.941
-36.5	82	1.58	1.81	2.03	1.75	0.323	0.005	-0.011	0.937
-36.25	82	1.62	1.81	2.05	1.75	0.308	0.007	-0.012	0.928
-36	82	1.63	1.81	2.06	1.75	0.304	0.008	-0.012	0.931
-35.75	82	1.6	1.8	2.05	1.75	0.321	0.005	-0.011	0.934
-35.5	82	1.6	1.8	2.05	1.75	0.321	0.005	-0.011	0.933
-35.25	82	1.63	1.8	2.08	1.75	0.326	0.005	-0.012	0.929
-35	82	1.64	1.8	2.08	1.74	0.311	0.007	-0.012	0.927
-34.75	82	1.63	1.79	2.04	1.74	0.277	0.013	-0.012	0.929
-34.5	82	1.63	1.79	2.01	1.74	0.251	0.024	-0.011	0.936
-34.25	82	1.64	1.79	1.98	1.74	0.217	0.051	-0.012	0.925
-34	82	1.64	1.8	1.96	1.74	0.202	0.069	-0.012	0.925
-33.75	82	1.65	1.8	1.94	1.74	0.177	0.11	-0.013	0.922
-33.5	82	1.63	1.81	1.9	1.75	0.159	0.125	-0.014	0.916
-33.25	82	1.62	1.8	1.88	1.74	0.142	0.154	-0.014	0.918
-33	82	1.63	1.81	1.86	1.75	0.128	0.193	-0.016	0.905
-32.75	82	1.64	1.81	1.85	1.75	0.109	0.247	-0.017	0.899
-32.5	82	1.65	1.81	1.83	1.75	0.078	0.389	-0.018	0.894
-32.25	82	1.63	1.81	1.8	1.75	0.072	0.42	-0.019	0.892
-32	82	1.6	1.82	1.75	1.75	0.058	0.509	-0.017	0.901
-31.75	82	1.61	1.82	1.74	1.75	0.033	0.711	-0.016	0.906
-31.5	82	1.67	1.82	1.75	1.76	-0.008	0.932	-0.018	0.894
-31.25	82	1.73	1.82	1.76	1.76	-0.059	0.543	-0.02	0.887
-31	82	1.77	1.83	1.73	1.76	-0.129	0.196	-0.019	0.89
-30.75	82	1.77	1.82	1.7	1.75	-0.151	0.117	-0.022	0.874
-30.5	82	1.75	1.83	1.68	1.76	-0.157	0.092	-0.024	0.867
-30.25	82	1.73	1.84	1.66	1.76	-0.161	0.078	-0.027	0.851
-30	82	1.72	1.85	1.64	1.77	-0.161	0.075	-0.029	0.839
-29.75	82	1.71	1.84	1.65	1.77	-0.143	0.114	-0.026	0.858
-29.5	82	1.7	1.83	1.67	1.76	-0.12	0.191	-0.024	0.867
-29.25	82	1.69	1.83	1.68	1.76	-0.09	0.327	-0.019	0.89
-29	82	1.65	1.83	1.7	1.76	-0.047	0.606	-0.016	0.911
-28.75	82	1.63	1.83	1.72	1.77	-0.008	0.933	-0.012	0.934
-28.5	82	1.6	1.83	1.72	1.77	0.021	0.819	-0.012	0.93
-28.25	82	1.57	1.83	1.72	1.77	0.054	0.542	-0.011	0.941
-28	82	1.54	1.84	1.7	1.78	0.069	0.434	-0.009	0.947
-27.75	82	1.49	1.84	1.65	1.78	0.066	0.44	-0.008	0.954
-27.5	82	1.46	1.84	1.6	1.78	0.053	0.524	-0.01	0.946
-27.25	82	1.44	1.83	1.56	1.77	0.031	0.71	-0.008	0.956
-27	82	1.42	1.83	1.5	1.77	-0.004	0.965	-0.01	0.946
-26.75	82	1.41	1.82	1.46	1.76	-0.027	0.739	-0.01	0.942
-26.5	82	1.41	1.82	1.43	1.76	-0.051	0.521	-0.01	0.944
-26.25	82	1.4	1.83	1.41	1.76	-0.063	0.417	-0.011	0.938
-26	82	1.41	1.83	1.38	1.77	-0.092	0.248	-0.014	0.921
-25.75	82	1.43	1.84	1.38	1.77	-0.111	0.171	-0.017	0.906
-25.5	82	1.43	1.84	1.37	1.77	-0.122	0.135	-0.021	0.887
-25.25	82	1.45	1.84	1.38	1.76	-0.135	0.103	-0.024	0.871
-25	82	1.48	1.84	1.39	1.76	-0.148	0.079	-0.029	0.843
-24.75	82	1.51	1.84	1.41	1.75	-0.164	0.062	-0.029	0.844
-24.5	82	1.54	1.83	1.42	1.75	-0.178	0.049	-0.027	0.851
-24.25	82	1.56	1.83	1.43	1.74	-0.194	0.032	-0.029	0.839
-24	82	1.58	1.83	1.44	1.74	-0.199	0.034	-0.032	0.827
-23.75	82	1.59	1.83	1.45	1.74	-0.196	0.039	-0.031	0.829
-23.5	82	1.6	1.83	1.46	1.74	-0.2	0.04	-0.031	0.828
-23.25	82	1.61	1.83	1.47	1.74	-0.202	0.041	-0.033	0.822
-23	82	1.63	1.83	1.48	1.74	-0.206	0.041	-0.031	0.831
-22.75	82	1.64	1.83	1.5	1.73	-0.202	0.046	-0.03	0.832
-22.5	82	1.66	1.82	1.53	1.73	-0.192	0.06	-0.032	0.824
-22.25	82	1.65	1.82	1.52	1.73	-0.184	0.064	-0.032	0.822
-22	82	1.64	1.82	1.52	1.73	-0.18	0.067	-0.031	0.829
-21.75	82	1.57	1.82	1.44	1.73	-0.196	0.041	-0.03	0.832
-21.5	82	1.57	1.82	1.44	1.73	-0.195	0.045	-0.031	0.828
-21.25	82	1.56	1.82	1.45	1.73	-0.186	0.056	-0.03	0.834
-21	82	1.57	1.83	1.45	1.74	-0.189	0.052	-0.03	0.836
-20.75	82	1.58	1.83	1.46	1.74	-0.197	0.047	-0.031	0.831
-20.5	82	1.59	1.83	1.47	1.74	-0.199	0.046	-0.033	0.823
-20.25	82	1.6	1.83	1.47	1.74	-0.208	0.04	-0.032	0.826
-20	82	1.62	1.83	1.48	1.73	-0.221	0.031	-0.031	0.831
-19.75	82	1.63	1.82	1.48	1.73	-0.224	0.028	-0.032	0.826
-19.5	82	1.64	1.82	1.48	1.72	-0.238	0.021	-0.032	0.825
-19.25	82	1.66	1.82	1.49	1.72	-0.241	0.018	-0.033	0.821
-19	82	1.67	1.82	1.49	1.72	-0.251	0.016	-0.033	0.82
-18.75	82	1.68	1.82	1.5	1.72	-0.256	0.013	-0.034	0.814
-18.5	82	1.68	1.82	1.49	1.72	-0.269	0.011	-0.033	0.82
-18.25	82	1.69	1.82	1.48	1.72	-0.274	0.01	-0.033	0.823
-18	82	1.7	1.82	1.48	1.72	-0.281	0.008	-0.033	0.821
-17.75	82	1.7	1.82	1.49	1.72	-0.289	0.007	-0.034	0.818
-17.5	82	1.71	1.82	1.49	1.72	-0.29	0.007	-0.035	0.813
-17.25	82	1.71	1.82	1.48	1.72	-0.291	0.007	-0.035	0.812
-17	82	1.7	1.82	1.47	1.72	-0.29	0.006	-0.033	0.82
-16.75	82	1.71	1.82	1.47	1.72	-0.298	0.005	-0.033	0.819
-16.5	82	1.7	1.82	1.47	1.72	-0.3	0.005	-0.033	0.821
-16.25	82	1.68	1.82	1.45	1.72	-0.294	0.006	-0.031	0.828
-16	82	1.67	1.82	1.44	1.72	-0.294	0.006	-0.03	0.836
-15.75	82	1.67	1.82	1.43	1.72	-0.292	0.006	-0.03	0.838
-15.5	82	1.67	1.82	1.44	1.72	-0.287	0.007	-0.031	0.834
-15.25	82	1.67	1.82	1.44	1.72	-0.296	0.006	-0.031	0.83
-15	82	1.67	1.82	1.44	1.73	-0.294	0.007	-0.03	0.837
-14.75	82	1.66	1.82	1.43	1.72	-0.292	0.006	-0.031	0.833
-14.5	82	1.67	1.82	1.42	1.72	-0.311	0.004	-0.028	0.847
-14.25	82	1.66	1.82	1.41	1.73	-0.312	0.004	-0.026	0.857
-14	82	1.65	1.82	1.4	1.73	-0.306	0.005	-0.026	0.856
-13.75	82	1.63	1.82	1.39	1.73	-0.301	0.005	-0.025	0.865
-13.5	82	1.62	1.82	1.38	1.73	-0.299	0.005	-0.023	0.874
-13.25	82	1.62	1.82	1.38	1.73	-0.3	0.005	-0.022	0.882
-13	82	1.6	1.82	1.39	1.73	-0.28	0.008	-0.021	0.884
-12.75	82	1.62	1.82	1.39	1.73	-0.297	0.006	-0.02	0.891
-12.5	82	1.62	1.82	1.39	1.73	-0.303	0.006	-0.019	0.896
-12.25	82	1.69	1.82	1.46	1.73	-0.3	0.008	-0.018	0.901
-12	82	1.69	1.82	1.46	1.73	-0.302	0.008	-0.016	0.912
-11.75	82	1.68	1.82	1.45	1.73	-0.301	0.008	-0.014	0.922
-11.5	82	1.68	1.81	1.44	1.73	-0.31	0.006	-0.013	0.93
56	81.75	1.87	1.92	2.03	1.9	0.143	0.281	0.057	0.71
56.25	81.75	1.87	1.92	2.02	1.9	0.138	0.294	0.057	0.713
56.5	81.75	1.87	1.92	2.03	1.9	0.138	0.296	0.057	0.713
56.75	81.75	1.88	1.92	2.04	1.9	0.136	0.31	0.056	0.714
57	81.75	1.89	1.93	2.04	1.9	0.134	0.319	0.056	0.717
57.25	81.75	1.95	1.93	2.16	1.9	0.179	0.219	0.056	0.717
57.5	81.75	1.96	1.93	2.16	1.9	0.177	0.226	0.056	0.715
57.75	81.75	1.96	1.93	2.16	1.9	0.178	0.223	0.056	0.717
58	81.75	1.95	1.92	2.16	1.9	0.186	0.203	0.056	0.715
58.25	81.75	1.95	1.92	2.15	1.9	0.185	0.201	0.056	0.714
58.5	81.75	1.95	1.92	2.15	1.9	0.184	0.201	0.057	0.712
58.75	81.75	1.95	1.92	2.15	1.9	0.18	0.206	0.057	0.711
59	81.75	1.96	1.92	2.16	1.9	0.179	0.21	0.056	0.714
59.25	81.75	1.97	1.93	2.16	1.9	0.179	0.211	0.056	0.717
59.5	81.75	1.98	1.93	2.18	1.9	0.181	0.207	0.055	0.722
59.75	81.75	1.99	1.93	2.19	1.9	0.179	0.216	0.055	0.724
60	81.75	2	1.93	2.19	1.9	0.171	0.239	0.055	0.722
60.25	81.75	2	1.93	2.19	1.9	0.169	0.241	0.055	0.724
60.5	81.75	1.99	1.93	2.18	1.9	0.171	0.232	0.054	0.726
60.75	81.75	1.99	1.92	2.18	1.9	0.173	0.224	0.055	0.722
61	81.75	1.98	1.92	2.17	1.9	0.172	0.227	0.055	0.72
61.25	81.75	1.98	1.92	2.17	1.9	0.173	0.225	0.055	0.722
61.5	81.75	1.99	1.93	2.17	1.9	0.167	0.241	0.053	0.728
61.75	81.75	2	1.93	2.18	1.9	0.159	0.269	0.053	0.729
62	81.75	2.01	1.93	2.19	1.9	0.164	0.261	0.053	0.732
62.25	81.75	2.02	1.93	2.2	1.9	0.157	0.277	0.053	0.733
62.5	81.75	2.03	1.93	2.2	1.91	0.151	0.296	0.054	0.728
62.75	81.75	2.77	1.93	3.02	1.9	0.204	0.295	0.055	0.724
63	81.75	2.76	1.93	3.02	1.9	0.208	0.287	0.053	0.731
63.25	81.75	2.75	1.92	3.01	1.9	0.21	0.278	0.054	0.727
63.5	81.75	2.74	1.92	3	1.9	0.216	0.264	0.055	0.72
63.75	81.75	2.74	1.92	3.03	1.9	0.24	0.216	0.056	0.718
64	81.75	2.75	1.93	3.04	1.9	0.24	0.219	0.055	0.722
64.25	81.75	2.76	1.93	3.04	1.91	0.234	0.232	0.055	0.721
64.5	81.75	2.78	1.93	3.05	1.91	0.223	0.256	0.054	0.727
64.75	81.75	2.79	1.93	3.05	1.91	0.21	0.285	0.054	0.725
65	81.75	2.79	1.94	3.07	1.91	0.213	0.279	0.056	0.717
65.25	81.75	2.8	1.93	3.07	1.91	0.221	0.262	0.056	0.718
65.5	81.75	2.79	1.93	3.07	1.91	0.231	0.237	0.055	0.722
65.75	81.75	2.79	1.93	3.06	1.91	0.23	0.237	0.055	0.721
66	81.75	2.78	1.93	3.06	1.91	0.227	0.242	0.055	0.723
-93.5	81.75	1.67	1.84	1.54	1.79	-0.16	0.103	0.004	0.978
-93.25	81.75	1.67	1.84	1.54	1.79	-0.156	0.112	0.005	0.974
-93	81.75	1.67	1.85	1.54	1.8	-0.152	0.12	0.006	0.971
-92.75	81.75	1.66	1.86	1.53	1.81	-0.157	0.105	0.005	0.975
-92.5	81.75	1.65	1.86	1.53	1.81	-0.155	0.114	0.005	0.973
-92.25	81.75	1.64	1.86	1.53	1.81	-0.143	0.142	0.005	0.975
-92	81.75	1.64	1.85	1.54	1.8	-0.128	0.184	0.005	0.973
-91.75	81.75	1.64	1.84	1.55	1.8	-0.114	0.231	0.006	0.969
-91.5	81.75	1.62	1.84	1.55	1.8	-0.099	0.294	0.005	0.975
-91.25	81.75	1.62	1.83	1.56	1.79	-0.091	0.341	0.005	0.973
-91	81.75	1.65	1.83	1.61	1.79	-0.079	0.42	0.005	0.972
-90.75	81.75	1.64	1.83	1.61	1.79	-0.068	0.493	0.006	0.97
-90.5	81.75	1.63	1.84	1.61	1.79	-0.069	0.485	0.002	0.991
-90.25	81.75	1.66	1.85	1.63	1.8	-0.081	0.418	0	0.999
-90	81.75	1.66	1.85	1.64	1.8	-0.072	0.472	-0.002	0.988
-89.75	81.75	1.64	1.85	1.63	1.8	-0.065	0.506	0	0.997
-89.5	81.75	1.63	1.84	1.62	1.8	-0.06	0.55	0.003	0.983
-89.25	81.75	1.61	1.83	1.61	1.79	-0.062	0.52	0.005	0.975
-89	81.75	1.6	1.83	1.6	1.79	-0.053	0.581	0.005	0.974
-88.75	81.75	1.58	1.82	1.61	1.79	-0.034	0.712	0.007	0.964
-88.5	81.75	1.57	1.83	1.62	1.79	-0.019	0.84	0.006	0.97
-88.25	81.75	1.57	1.83	1.65	1.79	0.011	0.909	0.005	0.973
-88	81.75	1.56	1.84	1.64	1.8	0.017	0.86	0.005	0.974
-87.75	81.75	1.55	1.85	1.63	1.81	0.022	0.818	0.005	0.974
-87.5	81.75	1.52	1.86	1.62	1.82	0.035	0.709	0.006	0.971
-87.25	81.75	1.51	1.86	1.61	1.82	0.039	0.674	0.005	0.975
-87	81.75	1.49	1.86	1.61	1.82	0.051	0.589	0.006	0.969
-86.75	81.75	1.49	1.85	1.62	1.81	0.058	0.537	0.007	0.961
-86.5	81.75	1.47	1.84	1.62	1.81	0.073	0.431	0.009	0.952
-86.25	81.75	1.46	1.84	1.61	1.8	0.075	0.415	0.009	0.95
-86	81.75	1.43	1.84	1.59	1.81	0.087	0.347	0.01	0.948
-85.75	81.75	1.41	1.85	1.57	1.82	0.091	0.322	0.01	0.946
-85.5	81.75	1.39	1.85	1.55	1.82	0.096	0.286	0.009	0.951
-85.25	81.75	1.38	1.86	1.54	1.83	0.1	0.27	0.01	0.948
-85	81.75	1.38	1.87	1.54	1.84	0.105	0.245	0.011	0.942
-84.75	81.75	1.38	1.87	1.55	1.84	0.107	0.234	0.011	0.941
-84.5	81.75	1.39	1.87	1.56	1.84	0.101	0.266	0.012	0.939
-84.25	81.75	1.39	1.87	1.56	1.85	0.102	0.254	0.016	0.918
-84	81.75	1.38	1.87	1.56	1.85	0.104	0.236	0.017	0.911
-83.75	81.75	1.37	1.86	1.56	1.85	0.11	0.208	0.018	0.905
-83.5	81.75	1.36	1.87	1.56	1.85	0.117	0.183	0.017	0.911
-83.25	81.75	1.35	1.88	1.55	1.86	0.124	0.161	0.017	0.912
-83	81.75	1.34	1.88	1.54	1.86	0.129	0.14	0.017	0.909
-82.75	81.75	1.32	1.89	1.53	1.87	0.132	0.132	0.019	0.9
-82.5	81.75	1.31	1.9	1.52	1.88	0.131	0.132	0.019	0.902
-82.25	81.75	1.31	1.9	1.52	1.88	0.127	0.139	0.02	0.898
-82	81.75	1.31	1.9	1.52	1.89	0.133	0.123	0.021	0.892
-81.75	81.75	1.31	1.91	1.51	1.89	0.128	0.126	0.022	0.888
-81.5	81.75	1.31	1.91	1.52	1.9	0.139	0.092	0.024	0.877
-81.25	81.75	1.31	1.91	1.53	1.89	0.149	0.075	0.024	0.875
-81	81.75	1.31	1.91	1.53	1.9	0.146	0.077	0.025	0.873
-80.75	81.75	1.32	1.91	1.54	1.89	0.154	0.068	0.023	0.881
-80.5	81.75	1.33	1.89	1.56	1.88	0.166	0.054	0.021	0.888
-80.25	81.75	1.34	1.88	1.58	1.86	0.17	0.059	0.02	0.893
-80	81.75	1.36	1.87	1.6	1.85	0.166	0.073	0.018	0.902
-79.75	81.75	1.36	1.86	1.61	1.84	0.17	0.07	0.019	0.897
-79.5	81.75	1.38	1.86	1.62	1.84	0.168	0.076	0.018	0.903
-79.25	81.75	1.4	1.86	1.64	1.84	0.163	0.084	0.019	0.901
-79	81.75	1.42	1.86	1.67	1.85	0.161	0.089	0.019	0.901
-78.75	81.75	1.44	1.85	1.69	1.83	0.158	0.102	0.017	0.91
-78.5	81.75	1.45	1.85	1.69	1.84	0.159	0.098	0.018	0.902
-78.25	81.75	1.46	1.85	1.7	1.84	0.163	0.099	0.019	0.898
-78	81.75	1.5	1.85	1.72	1.83	0.147	0.137	0.019	0.898
-77.75	81.75	1.5	1.85	1.73	1.83	0.159	0.107	0.02	0.894
-77.5	81.75	1.51	1.85	1.75	1.83	0.172	0.082	0.02	0.89
-77.25	81.75	1.51	1.85	1.77	1.84	0.19	0.062	0.02	0.894
-77	81.75	1.51	1.86	1.86	1.84	0.269	0.013	0.02	0.891
-76.75	81.75	1.52	1.86	1.86	1.84	0.267	0.011	0.022	0.883
-76.5	81.75	1.54	1.86	1.86	1.84	0.251	0.017	0.02	0.891
-76.25	81.75	1.55	1.85	1.86	1.84	0.24	0.023	0.019	0.896
-76	81.75	1.56	1.86	1.85	1.84	0.226	0.028	0.019	0.897
-75.75	81.75	1.56	1.86	1.87	1.84	0.239	0.022	0.019	0.896
-75.5	81.75	1.61	1.85	1.91	1.84	0.238	0.022	0.02	0.894
-75.25	81.75	1.6	1.85	1.89	1.83	0.233	0.02	0.021	0.888
-75	81.75	1.57	1.84	1.86	1.83	0.229	0.018	0.023	0.878
-74.75	81.75	1.54	1.84	1.81	1.83	0.223	0.019	0.022	0.88
-74.5	81.75	1.52	1.85	1.77	1.83	0.198	0.033	0.023	0.876
-74.25	81.75	1.49	1.85	1.73	1.84	0.189	0.035	0.025	0.868
-74	81.75	1.5	1.85	1.72	1.84	0.17	0.054	0.027	0.856
-73.75	81.75	1.5	1.84	1.71	1.83	0.16	0.067	0.028	0.851
-73.5	81.75	1.48	1.85	1.69	1.84	0.162	0.061	0.027	0.857
-73.25	81.75	1.45	1.85	1.67	1.84	0.18	0.037	0.026	0.859
-73	81.75	1.97	1.85	2.36	1.83	0.362	0.006	0.021	0.886
-72.75	81.75	2.11	1.85	2.69	1.82	0.561	0.001	0.016	0.915
-72.5	81.75	2.15	1.84	2.71	1.82	0.546	0.002	0.015	0.917
-72.25	81.75	2.2	1.84	2.74	1.81	0.513	0.003	0.014	0.925
-72	81.75	1.93	1.84	2.48	1.82	0.516	0.001	0.012	0.934
-71.75	81.75	1.9	1.84	2.41	1.81	0.467	0.003	0.008	0.956
-71.5	81.75	1.94	1.84	2.43	1.81	0.443	0.007	0.007	0.964
-71.25	81.75	1.96	1.84	2.35	1.8	0.34	0.018	0.003	0.985
-71	81.75	1.89	1.84	2.24	1.8	0.296	0.031	0.003	0.984
-70.75	81.75	1.92	1.83	2.23	1.79	0.256	0.059	0.001	0.993
-70.5	81.75	2.01	1.84	2.13	1.8	0.068	0.582	-0.003	0.986
-70.25	81.75	1.8	1.84	1.7	1.8	-0.153	0.16	-0.006	0.968
-70	81.75	1.78	1.84	1.65	1.8	-0.184	0.098	-0.004	0.976
-69.75	81.75	1.78	1.84	1.65	1.8	-0.19	0.087	-0.007	0.964
-69.5	81.75	1.79	1.84	1.65	1.8	-0.192	0.08	-0.007	0.964
-69.25	81.75	1.76	1.84	1.64	1.79	-0.176	0.097	-0.006	0.967
-69	81.75	1.76	1.84	1.64	1.79	-0.182	0.086	-0.008	0.959
-68.75	81.75	1.76	1.84	1.65	1.79	-0.176	0.094	-0.009	0.951
-68.5	81.75	1.76	1.84	1.65	1.79	-0.176	0.101	-0.008	0.958
-68.25	81.75	1.77	1.84	1.65	1.79	-0.178	0.093	-0.009	0.951
-68	81.75	1.77	1.84	1.65	1.79	-0.18	0.097	-0.008	0.954
-67.75	81.75	1.79	1.84	1.65	1.79	-0.199	0.073	-0.005	0.97
-67.5	81.75	1.81	1.84	1.65	1.79	-0.214	0.058	-0.004	0.98
-67.25	81.75	1.82	1.84	1.66	1.79	-0.213	0.059	-0.006	0.969
-67	81.75	1.82	1.84	1.65	1.79	-0.223	0.044	-0.003	0.982
-66.75	81.75	1.83	1.83	1.65	1.78	-0.229	0.038	-0.002	0.988
-66.5	81.75	1.84	1.82	1.68	1.78	-0.212	0.054	-0.003	0.983
-66.25	81.75	1.85	1.81	1.7	1.77	-0.203	0.055	-0.002	0.988
-66	81.75	1.86	1.81	1.67	1.77	-0.236	0.031	0.001	0.997
-65.75	81.75	1.87	1.81	1.64	1.76	-0.28	0.013	-0.001	0.992
-65.5	81.75	1.87	1.81	1.62	1.77	-0.303	0.009	-0.004	0.98
-65.25	81.75	1.87	1.82	1.61	1.77	-0.314	0.007	-0.002	0.987
-65	81.75	1.86	1.82	1.6	1.77	-0.314	0.007	-0.002	0.987
-64.75	81.75	1.85	1.82	1.59	1.77	-0.313	0.008	-0.004	0.976
-64.5	81.75	1.84	1.81	1.6	1.77	-0.3	0.01	-0.004	0.976
-64.25	81.75	1.84	1.81	1.62	1.76	-0.292	0.012	-0.004	0.978
-64	81.75	1.87	1.8	1.64	1.75	-0.303	0.011	-0.009	0.948
-63.75	81.75	1.89	1.79	1.65	1.74	-0.316	0.007	-0.012	0.931
-63.5	81.75	1.93	1.8	1.67	1.74	-0.334	0.005	-0.015	0.916
-63.25	81.75	1.96	1.8	1.68	1.74	-0.349	0.003	-0.017	0.904
-63	81.75	1.98	1.8	1.66	1.74	-0.391	0.001	-0.017	0.904
-62.75	81.75	1.94	1.81	1.61	1.75	-0.406	0.001	-0.016	0.911
-62.5	81.75	1.95	1.81	1.59	1.75	-0.424	0	-0.013	0.923
-62.25	81.75	1.95	1.81	1.58	1.75	-0.433	0	-0.015	0.915
-62	81.75	1.93	1.81	1.56	1.75	-0.424	0	-0.017	0.903
-61.75	81.75	1.91	1.8	1.56	1.74	-0.409	0	-0.018	0.898
-61.5	81.75	1.88	1.8	1.56	1.74	-0.379	0.001	-0.019	0.89
-61.25	81.75	1.86	1.79	1.56	1.72	-0.362	0.001	-0.021	0.878
-61	81.75	1.85	1.79	1.57	1.72	-0.341	0.001	-0.023	0.865
-60.75	81.75	1.85	1.79	1.59	1.72	-0.317	0.002	-0.024	0.861
-60.5	81.75	1.83	1.79	1.58	1.73	-0.312	0.003	-0.023	0.87
-60.25	81.75	1.8	1.8	1.57	1.73	-0.297	0.006	-0.022	0.873
-60	81.75	1.77	1.8	1.56	1.74	-0.278	0.008	-0.021	0.877
-59.75	81.75	1.73	1.8	1.55	1.73	-0.247	0.013	-0.02	0.881
-59.5	81.75	1.7	1.79	1.54	1.73	-0.221	0.021	-0.021	0.878
-59.25	81.75	1.67	1.79	1.55	1.73	-0.189	0.041	-0.02	0.883
-59	81.75	1.65	1.79	1.56	1.73	-0.167	0.068	-0.018	0.894
-58.75	81.75	1.64	1.78	1.56	1.73	-0.162	0.069	-0.016	0.904
-58.5	81.75	1.66	1.79	1.57	1.73	-0.163	0.069	-0.015	0.911
-58.25	81.75	1.67	1.79	1.58	1.73	-0.166	0.058	-0.014	0.917
-58	81.75	1.69	1.79	1.6	1.74	-0.168	0.055	-0.01	0.94
-57.75	81.75	1.7	1.79	1.61	1.74	-0.162	0.071	-0.01	0.944
-57.5	81.75	1.7	1.8	1.63	1.74	-0.15	0.094	-0.012	0.933
-57.25	81.75	1.69	1.79	1.64	1.73	-0.136	0.134	-0.014	0.918
-57	81.75	1.68	1.79	1.65	1.73	-0.113	0.215	-0.016	0.906
-56.75	81.75	1.67	1.78	1.66	1.72	-0.095	0.286	-0.016	0.905
-56.5	81.75	1.67	1.78	1.67	1.72	-0.074	0.402	-0.014	0.916
-56.25	81.75	1.66	1.77	1.69	1.71	-0.052	0.551	-0.014	0.916
-56	81.75	1.67	1.77	1.71	1.72	-0.04	0.65	-0.014	0.919
-55.75	81.75	1.67	1.78	1.7	1.72	-0.059	0.505	-0.014	0.919
-55.5	81.75	1.68	1.78	1.68	1.72	-0.096	0.287	-0.015	0.914
-55.25	81.75	1.7	1.79	1.66	1.73	-0.126	0.162	-0.015	0.914
-55	81.75	1.71	1.79	1.66	1.74	-0.13	0.155	-0.013	0.921
-54.75	81.75	1.7	1.79	1.67	1.74	-0.116	0.205	-0.011	0.932
-54.5	81.75	1.68	1.79	1.66	1.73	-0.106	0.242	-0.012	0.932
-54.25	81.75	1.67	1.78	1.66	1.73	-0.103	0.254	-0.012	0.931
-54	81.75	1.66	1.78	1.65	1.73	-0.092	0.307	-0.014	0.915
-53.75	81.75	1.64	1.78	1.64	1.72	-0.085	0.346	-0.016	0.907
-53.5	81.75	1.63	1.78	1.63	1.73	-0.085	0.352	-0.017	0.9
-53.25	81.75	1.64	1.79	1.63	1.73	-0.092	0.309	-0.016	0.907
-53	81.75	1.66	1.79	1.64	1.73	-0.102	0.262	-0.016	0.905
-52.75	81.75	1.67	1.79	1.65	1.74	-0.106	0.249	-0.014	0.914
-52.5	81.75	1.68	1.79	1.65	1.74	-0.109	0.233	-0.014	0.919
-52.25	81.75	1.67	1.79	1.65	1.74	-0.102	0.267	-0.014	0.915
-52	81.75	1.65	1.79	1.66	1.73	-0.081	0.381	-0.015	0.912
-51.75	81.75	1.64	1.79	1.66	1.73	-0.063	0.502	-0.014	0.915
-51.5	81.75	1.64	1.78	1.66	1.73	-0.052	0.562	-0.016	0.905
-51.25	81.75	1.63	1.78	1.66	1.72	-0.06	0.507	-0.017	0.9
-51	81.75	1.64	1.79	1.64	1.73	-0.083	0.361	-0.018	0.895
-50.75	81.75	1.65	1.79	1.63	1.73	-0.097	0.277	-0.02	0.883
-50.5	81.75	1.66	1.8	1.63	1.74	-0.112	0.216	-0.021	0.88
-50.25	81.75	1.68	1.8	1.65	1.74	-0.113	0.215	-0.02	0.881
-50	81.75	1.71	1.8	1.68	1.74	-0.104	0.255	-0.021	0.875
-49.75	81.75	1.71	1.8	1.71	1.74	-0.089	0.333	-0.022	0.873
-49.5	81.75	1.7	1.79	1.71	1.73	-0.077	0.398	-0.023	0.865
-49.25	81.75	1.69	1.79	1.72	1.72	-0.056	0.535	-0.024	0.859
-49	81.75	1.69	1.78	1.73	1.72	-0.048	0.597	-0.023	0.864
-48.75	81.75	1.69	1.77	1.73	1.71	-0.044	0.622	-0.022	0.868
-48.5	81.75	1.7	1.78	1.73	1.71	-0.051	0.568	-0.023	0.865
-48.25	81.75	1.71	1.78	1.72	1.72	-0.075	0.413	-0.023	0.861
-48	81.75	1.73	1.79	1.71	1.72	-0.103	0.255	-0.024	0.856
-47.75	81.75	1.73	1.79	1.7	1.73	-0.124	0.17	-0.023	0.865
-47.5	81.75	1.73	1.8	1.69	1.73	-0.129	0.152	-0.023	0.868
-47.25	81.75	1.69	1.8	1.66	1.73	-0.113	0.195	-0.021	0.876
-47	81.75	1.61	1.79	1.62	1.73	-0.078	0.37	-0.021	0.879
-46.75	81.75	1.58	1.79	1.6	1.73	-0.067	0.432	-0.02	0.879
-46.5	81.75	1.65	1.79	1.62	1.73	-0.107	0.226	-0.022	0.87
-46.25	81.75	1.68	1.78	1.61	1.72	-0.151	0.098	-0.023	0.863
-46	81.75	1.67	1.79	1.61	1.73	-0.147	0.112	-0.024	0.858
-45.75	81.75	1.65	1.8	1.61	1.73	-0.122	0.179	-0.024	0.858
-45.5	81.75	1.65	1.81	1.62	1.74	-0.111	0.214	-0.023	0.864
-45.25	81.75	1.65	1.82	1.64	1.75	-0.103	0.246	-0.021	0.874
-45	81.75	1.66	1.83	1.65	1.76	-0.094	0.296	-0.021	0.878
-44.75	81.75	1.67	1.83	1.69	1.77	-0.065	0.459	-0.014	0.919
-44.5	81.75	1.63	1.83	1.7	1.78	-0.018	0.84	-0.012	0.93
-44.25	81.75	1.62	1.83	1.75	1.78	0.044	0.629	-0.008	0.954
-44	81.75	1.65	1.83	1.88	1.78	0.115	0.247	-0.005	0.969
-43.75	81.75	1.67	1.82	1.94	1.77	0.152	0.135	-0.007	0.961
-43.5	81.75	1.71	1.83	1.98	1.78	0.158	0.132	-0.005	0.97
-43.25	81.75	1.71	1.83	2.01	1.78	0.181	0.088	-0.006	0.962
-43	81.75	1.72	1.83	2.05	1.78	0.205	0.053	-0.005	0.97
-42.75	81.75	1.73	1.83	2.08	1.79	0.223	0.039	-0.005	0.97
-42.5	81.75	1.72	1.84	2.1	1.79	0.249	0.025	-0.003	0.98
-42.25	81.75	1.65	1.84	2.04	1.79	0.259	0.018	-0.004	0.979
-42	81.75	1.57	1.84	1.99	1.79	0.287	0.01	-0.003	0.982
-41.75	81.75	1.53	1.84	1.95	1.8	0.292	0.009	-0.004	0.976
-41.5	81.75	1.49	1.84	1.91	1.8	0.294	0.007	-0.002	0.986
-41.25	81.75	1.45	1.83	1.88	1.79	0.3	0.006	-0.003	0.984
-41	81.75	1.44	1.84	1.87	1.8	0.304	0.006	-0.003	0.983
-40.75	81.75	1.41	1.85	1.84	1.8	0.305	0.005	-0.004	0.974
-40.5	81.75	1.41	1.85	1.82	1.8	0.285	0.008	-0.006	0.963
-40.25	81.75	1.4	1.86	1.78	1.81	0.25	0.015	-0.008	0.955
-40	81.75	1.4	1.86	1.77	1.81	0.237	0.021	-0.008	0.953
-39.75	81.75	1.4	1.86	1.76	1.81	0.232	0.022	-0.008	0.955
-39.5	81.75	1.4	1.86	1.74	1.81	0.222	0.026	-0.007	0.96
-39.25	81.75	1.39	1.85	1.72	1.81	0.202	0.041	-0.008	0.955
-39	81.75	1.38	1.85	1.71	1.8	0.204	0.037	-0.008	0.953
-38.75	81.75	1.39	1.84	1.7	1.79	0.197	0.039	-0.009	0.947
-38.5	81.75	1.4	1.85	1.7	1.8	0.185	0.052	-0.008	0.951
-38.25	81.75	1.4	1.85	1.69	1.8	0.173	0.067	-0.009	0.949
-38	81.75	1.41	1.85	1.69	1.79	0.17	0.068	-0.01	0.943
-37.75	81.75	1.42	1.85	1.69	1.79	0.158	0.078	-0.01	0.943
-37.5	81.75	1.42	1.84	1.68	1.79	0.149	0.1	-0.009	0.946
-37.25	81.75	1.41	1.84	1.67	1.79	0.15	0.101	-0.009	0.945
-37	81.75	1.4	1.83	1.67	1.78	0.16	0.084	-0.007	0.957
-36.75	81.75	1.39	1.82	1.67	1.77	0.166	0.076	-0.007	0.957
-36.5	81.75	1.4	1.81	1.68	1.76	0.171	0.062	-0.007	0.958
-36.25	81.75	1.4	1.8	1.68	1.75	0.169	0.07	-0.008	0.953
-36	81.75	1.4	1.81	1.69	1.76	0.172	0.066	-0.009	0.948
-35.75	81.75	1.41	1.81	1.7	1.76	0.176	0.06	-0.01	0.94
-35.5	81.75	1.44	1.81	1.72	1.75	0.178	0.06	-0.012	0.93
-35.25	81.75	1.46	1.81	1.76	1.75	0.194	0.045	-0.012	0.927
-35	81.75	1.49	1.81	1.81	1.75	0.21	0.031	-0.014	0.915
-34.75	81.75	1.51	1.8	1.84	1.75	0.225	0.023	-0.013	0.922
-34.5	81.75	1.49	1.8	1.81	1.74	0.214	0.03	-0.014	0.918
-34.25	81.75	1.47	1.79	1.78	1.74	0.208	0.037	-0.014	0.915
-34	81.75	1.46	1.79	1.76	1.73	0.198	0.044	-0.013	0.918
-33.75	81.75	1.47	1.79	1.76	1.73	0.192	0.055	-0.012	0.926
-33.5	81.75	1.48	1.8	1.76	1.75	0.167	0.088	-0.013	0.924
-33.25	81.75	1.53	1.81	1.79	1.75	0.15	0.117	-0.015	0.912
-33	81.75	1.63	1.81	1.86	1.75	0.113	0.24	-0.016	0.904
-32.75	81.75	1.68	1.82	1.86	1.76	0.082	0.387	-0.018	0.893
-32.5	81.75	1.7	1.83	1.87	1.76	0.063	0.51	-0.019	0.888
-32.25	81.75	1.71	1.82	1.85	1.76	0.045	0.634	-0.017	0.898
-32	81.75	1.74	1.81	1.87	1.75	0.026	0.79	-0.017	0.897
-31.75	81.75	1.77	1.81	1.89	1.75	0.022	0.821	-0.018	0.895
-31.5	81.75	1.78	1.81	1.92	1.74	0.038	0.704	-0.018	0.89
[truncated: 392,900 more rows]
