# Supplementary material for: Global population exposure to landscape fire air pollution from 2000 to 2019
Source: Nature. 2023 Sep 20;621(7979):521–9. doi: 10.1038/s41586-023-06398-6 (PMC10511322; doi:10.1038/s41586-023-06398-6)
Supplement: Supplementary file 4 — Source Data Fig. 2 [file 41586_2023_6398_MOESM4_ESM.xlsx]

## Sheet: data for panel a to g
Year	Subgroup	Variable	value
2000	Global	pop_w_fire_PM25	2.37146
2000	Global	pop_w_fire_O3	2.96481
2001	Global	pop_w_fire_PM25	2.22848
2001	Global	pop_w_fire_O3	2.88568
2002	Global	pop_w_fire_PM25	2.33984
2002	Global	pop_w_fire_O3	3.41328
2003	Global	pop_w_fire_PM25	2.50475
2003	Global	pop_w_fire_O3	3.5801
2004	Global	pop_w_fire_PM25	2.3262
2004	Global	pop_w_fire_O3	3.31007
2005	Global	pop_w_fire_PM25	2.41063
2005	Global	pop_w_fire_O3	3.41761
2006	Global	pop_w_fire_PM25	2.34891
2006	Global	pop_w_fire_O3	3.26011
2007	Global	pop_w_fire_PM25	2.39372
2007	Global	pop_w_fire_O3	3.38982
2008	Global	pop_w_fire_PM25	2.31941
2008	Global	pop_w_fire_O3	3.12643
2009	Global	pop_w_fire_PM25	2.50724
2009	Global	pop_w_fire_O3	2.9971
2010	Global	pop_w_fire_PM25	2.38646
2010	Global	pop_w_fire_O3	3.16807
2011	Global	pop_w_fire_PM25	2.2779
2011	Global	pop_w_fire_O3	2.8796
2012	Global	pop_w_fire_PM25	2.37175
2012	Global	pop_w_fire_O3	3.32292
2013	Global	pop_w_fire_PM25	2.14465
2013	Global	pop_w_fire_O3	3.17105
2014	Global	pop_w_fire_PM25	2.7855
2014	Global	pop_w_fire_O3	3.37902
2015	Global	pop_w_fire_PM25	2.76113
2015	Global	pop_w_fire_O3	3.64621
2016	Global	pop_w_fire_PM25	2.5705
2016	Global	pop_w_fire_O3	3.23256
2017	Global	pop_w_fire_PM25	2.31299
2017	Global	pop_w_fire_O3	2.86848
2018	Global	pop_w_fire_PM25	2.43414
2018	Global	pop_w_fire_O3	3.10473
2019	Global	pop_w_fire_PM25	2.6261
2019	Global	pop_w_fire_O3	3.473
2000	Africa	pop_w_fire_PM25	5.03552
2000	Africa	pop_w_fire_O3	8.88149
2001	Africa	pop_w_fire_PM25	5.73502
2001	Africa	pop_w_fire_O3	9.96396
2002	Africa	pop_w_fire_PM25	5.40494
2002	Africa	pop_w_fire_O3	9.12581
2003	Africa	pop_w_fire_PM25	5.69695
2003	Africa	pop_w_fire_O3	9.30344
2004	Africa	pop_w_fire_PM25	4.97916
2004	Africa	pop_w_fire_O3	8.80852
2005	Africa	pop_w_fire_PM25	5.71471
2005	Africa	pop_w_fire_O3	9.59502
2006	Africa	pop_w_fire_PM25	4.93748
2006	Africa	pop_w_fire_O3	8.18462
2007	Africa	pop_w_fire_PM25	5.27006
2007	Africa	pop_w_fire_O3	9.47919
2008	Africa	pop_w_fire_PM25	5.32566
2008	Africa	pop_w_fire_O3	9.07363
2009	Africa	pop_w_fire_PM25	5.09333
2009	Africa	pop_w_fire_O3	8.56187
2010	Africa	pop_w_fire_PM25	5.5299
2010	Africa	pop_w_fire_O3	9.54065
2011	Africa	pop_w_fire_PM25	5.42304
2011	Africa	pop_w_fire_O3	8.87657
2012	Africa	pop_w_fire_PM25	4.95165
2012	Africa	pop_w_fire_O3	9.06926
2013	Africa	pop_w_fire_PM25	4.81675
2013	Africa	pop_w_fire_O3	9.40016
2014	Africa	pop_w_fire_PM25	4.81273
2014	Africa	pop_w_fire_O3	8.69869
2015	Africa	pop_w_fire_PM25	4.95702
2015	Africa	pop_w_fire_O3	8.77636
2016	Africa	pop_w_fire_PM25	5.35783
2016	Africa	pop_w_fire_O3	9.23379
2017	Africa	pop_w_fire_PM25	4.95346
2017	Africa	pop_w_fire_O3	7.89188
2018	Africa	pop_w_fire_PM25	5.052
2018	Africa	pop_w_fire_O3	8.34908
2019	Africa	pop_w_fire_PM25	4.8981
2019	Africa	pop_w_fire_O3	8.26995
2000	Asia	pop_w_fire_PM25	2.00661
2000	Asia	pop_w_fire_O3	1.78033
2001	Asia	pop_w_fire_PM25	1.67995
2001	Asia	pop_w_fire_O3	1.49822
2002	Asia	pop_w_fire_PM25	1.75723
2002	Asia	pop_w_fire_O3	2.1981
2003	Asia	pop_w_fire_PM25	1.93877
2003	Asia	pop_w_fire_O3	2.20873
2004	Asia	pop_w_fire_PM25	1.9308
2004	Asia	pop_w_fire_O3	2.22363
2005	Asia	pop_w_fire_PM25	1.76535
2005	Asia	pop_w_fire_O3	2.04347
2006	Asia	pop_w_fire_PM25	1.87642
2006	Asia	pop_w_fire_O3	2.2751
2007	Asia	pop_w_fire_PM25	1.78255
2007	Asia	pop_w_fire_O3	2.01931
2008	Asia	pop_w_fire_PM25	1.71121
2008	Asia	pop_w_fire_O3	1.84418
2009	Asia	pop_w_fire_PM25	2.1462
2009	Asia	pop_w_fire_O3	1.88502
2010	Asia	pop_w_fire_PM25	1.65441
2010	Asia	pop_w_fire_O3	1.69385
2011	Asia	pop_w_fire_PM25	1.63278
2011	Asia	pop_w_fire_O3	1.63602
2012	Asia	pop_w_fire_PM25	1.89948
2012	Asia	pop_w_fire_O3	2.11711
2013	Asia	pop_w_fire_PM25	1.59164
2013	Asia	pop_w_fire_O3	1.80525
2014	Asia	pop_w_fire_PM25	2.61425
2014	Asia	pop_w_fire_O3	2.27752
2015	Asia	pop_w_fire_PM25	2.50627
2015	Asia	pop_w_fire_O3	2.53139
2016	Asia	pop_w_fire_PM25	2.07766
2016	Asia	pop_w_fire_O3	1.75818
2017	Asia	pop_w_fire_PM25	1.69289
2017	Asia	pop_w_fire_O3	1.52865
2018	Asia	pop_w_fire_PM25	1.91649
2018	Asia	pop_w_fire_O3	1.79732
2019	Asia	pop_w_fire_PM25	2.19529
2019	Asia	pop_w_fire_O3	2.15229
2000	Europe	pop_w_fire_PM25	0.717407
2000	Europe	pop_w_fire_O3	1.43881
2001	Europe	pop_w_fire_PM25	0.741125
2001	Europe	pop_w_fire_O3	1.35711
2002	Europe	pop_w_fire_PM25	1.00735
2002	Europe	pop_w_fire_O3	2.22664
2003	Europe	pop_w_fire_PM25	0.636282
2003	Europe	pop_w_fire_O3	2.45832
2004	Europe	pop_w_fire_PM25	0.630115
2004	Europe	pop_w_fire_O3	1.78194
2005	Europe	pop_w_fire_PM25	0.893768
2005	Europe	pop_w_fire_O3	1.80304
2006	Europe	pop_w_fire_PM25	0.950882
2006	Europe	pop_w_fire_O3	1.85256
2007	Europe	pop_w_fire_PM25	0.780739
2007	Europe	pop_w_fire_O3	1.63709
2008	Europe	pop_w_fire_PM25	0.89158
2008	Europe	pop_w_fire_O3	1.68353
2009	Europe	pop_w_fire_PM25	0.894819
2009	Europe	pop_w_fire_O3	1.21452
2010	Europe	pop_w_fire_PM25	1.07265
2010	Europe	pop_w_fire_O3	1.52711
2011	Europe	pop_w_fire_PM25	0.79691
2011	Europe	pop_w_fire_O3	0.977282
2012	Europe	pop_w_fire_PM25	0.788562
2012	Europe	pop_w_fire_O3	1.59852
2013	Europe	pop_w_fire_PM25	0.71344
2013	Europe	pop_w_fire_O3	1.43401
2014	Europe	pop_w_fire_PM25	0.948175
2014	Europe	pop_w_fire_O3	1.65741
2015	Europe	pop_w_fire_PM25	0.891104
2015	Europe	pop_w_fire_O3	1.82448
2016	Europe	pop_w_fire_PM25	0.631631
2016	Europe	pop_w_fire_O3	1.42401
2017	Europe	pop_w_fire_PM25	0.782946
2017	Europe	pop_w_fire_O3	1.55011
2018	Europe	pop_w_fire_PM25	0.701154
2018	Europe	pop_w_fire_O3	1.63137
2019	Europe	pop_w_fire_PM25	0.794133
2019	Europe	pop_w_fire_O3	1.92128
2000	North America	pop_w_fire_PM25	1.36847
2000	North America	pop_w_fire_O3	2.4847
2001	North America	pop_w_fire_PM25	1.14461
2001	North America	pop_w_fire_O3	1.63282
2002	North America	pop_w_fire_PM25	1.28933
2002	North America	pop_w_fire_O3	2.34585
2003	North America	pop_w_fire_PM25	1.60339
2003	North America	pop_w_fire_O3	3.36874
2004	North America	pop_w_fire_PM25	0.907562
2004	North America	pop_w_fire_O3	2.04361
2005	North America	pop_w_fire_PM25	1.4231
2005	North America	pop_w_fire_O3	2.96716
2006	North America	pop_w_fire_PM25	1.25986
2006	North America	pop_w_fire_O3	2.34032
2007	North America	pop_w_fire_PM25	1.34824
2007	North America	pop_w_fire_O3	2.62067
2008	North America	pop_w_fire_PM25	1.34084
2008	North America	pop_w_fire_O3	2.4546
2009	North America	pop_w_fire_PM25	1.34313
2009	North America	pop_w_fire_O3	2.31786
2010	North America	pop_w_fire_PM25	1.35338
2010	North America	pop_w_fire_O3	2.19792
2011	North America	pop_w_fire_PM25	1.57552
2011	North America	pop_w_fire_O3	2.27048
2012	North America	pop_w_fire_PM25	1.33009
2012	North America	pop_w_fire_O3	1.97057
2013	North America	pop_w_fire_PM25	1.51905
2013	North America	pop_w_fire_O3	2.46056
2014	North America	pop_w_fire_PM25	1.28923
2014	North America	pop_w_fire_O3	1.97902
2015	North America	pop_w_fire_PM25	1.50955
2015	North America	pop_w_fire_O3	2.56867
2016	North America	pop_w_fire_PM25	1.55249
2016	North America	pop_w_fire_O3	2.47928
2017	North America	pop_w_fire_PM25	2.00361
2017	North America	pop_w_fire_O3	2.62555
2018	North America	pop_w_fire_PM25	1.79789
2018	North America	pop_w_fire_O3	2.44505
2019	North America	pop_w_fire_PM25	1.75085
2019	North America	pop_w_fire_O3	3.0322
2000	Oceania	pop_w_fire_PM25	1.94812
2000	Oceania	pop_w_fire_O3	3.05073
2001	Oceania	pop_w_fire_PM25	2.11245
2001	Oceania	pop_w_fire_O3	3.75267
2002	Oceania	pop_w_fire_PM25	2.72555
2002	Oceania	pop_w_fire_O3	4.27702
2003	Oceania	pop_w_fire_PM25	2.40754
2003	Oceania	pop_w_fire_O3	3.64169
2004	Oceania	pop_w_fire_PM25	1.42269
2004	Oceania	pop_w_fire_O3	2.68128
2005	Oceania	pop_w_fire_PM25	1.18956
2005	Oceania	pop_w_fire_O3	2.56366
2006	Oceania	pop_w_fire_PM25	2.1007
2006	Oceania	pop_w_fire_O3	3.18456
2007	Oceania	pop_w_fire_PM25	1.59402
2007	Oceania	pop_w_fire_O3	2.97248
2008	Oceania	pop_w_fire_PM25	1.13797
2008	Oceania	pop_w_fire_O3	2.07342
2009	Oceania	pop_w_fire_PM25	2.02919
2009	Oceania	pop_w_fire_O3	2.70435
2010	Oceania	pop_w_fire_PM25	1.18931
2010	Oceania	pop_w_fire_O3	2.17552
2011	Oceania	pop_w_fire_PM25	1.39881
2011	Oceania	pop_w_fire_O3	2.71443
2012	Oceania	pop_w_fire_PM25	1.44441
2012	Oceania	pop_w_fire_O3	2.84461
2013	Oceania	pop_w_fire_PM25	1.89013
2013	Oceania	pop_w_fire_O3	2.78374
2014	Oceania	pop_w_fire_PM25	1.69612
2014	Oceania	pop_w_fire_O3	2.5123
2015	Oceania	pop_w_fire_PM25	1.32365
2015	Oceania	pop_w_fire_O3	2.27759
2016	Oceania	pop_w_fire_PM25	1.37358
2016	Oceania	pop_w_fire_O3	2.17664
2017	Oceania	pop_w_fire_PM25	1.60691
2017	Oceania	pop_w_fire_O3	2.488
2018	Oceania	pop_w_fire_PM25	1.75426
2018	Oceania	pop_w_fire_O3	2.71462
2019	Oceania	pop_w_fire_PM25	3.68222
2019	Oceania	pop_w_fire_O3	5.34979
2000	South America	pop_w_fire_PM25	4.7943
2000	South America	pop_w_fire_O3	5.67673
2001	South America	pop_w_fire_PM25	4.30459
2001	South America	pop_w_fire_O3	5.87182
2002	South America	pop_w_fire_PM25	5.31844
2002	South America	pop_w_fire_O3	6.63817
2003	South America	pop_w_fire_PM25	5.72364
2003	South America	pop_w_fire_O3	7.03152
2004	South America	pop_w_fire_PM25	5.332
2004	South America	pop_w_fire_O3	6.30007
2005	South America	pop_w_fire_PM25	5.49019
2005	South America	pop_w_fire_O3	6.69058
2006	South America	pop_w_fire_PM25	5.06018
2006	South America	pop_w_fire_O3	5.43422
2007	South America	pop_w_fire_PM25	6.13636
2007	South America	pop_w_fire_O3	7.02923
2008	South America	pop_w_fire_PM25	5.17245
2008	South America	pop_w_fire_O3	5.29043
2009	South America	pop_w_fire_PM25	4.18176
2009	South America	pop_w_fire_O3	4.63435
2010	South America	pop_w_fire_PM25	5.81943
2010	South America	pop_w_fire_O3	6.54283
2011	South America	pop_w_fire_PM25	4.43448
2011	South America	pop_w_fire_O3	4.38675
2012	South America	pop_w_fire_PM25	4.70032
2012	South America	pop_w_fire_O3	5.56582
2013	South America	pop_w_fire_PM25	4.06693
2013	South America	pop_w_fire_O3	4.66447
2014	South America	pop_w_fire_PM25	4.21911
2014	South America	pop_w_fire_O3	5.23955
2015	South America	pop_w_fire_PM25	4.24742
2015	South America	pop_w_fire_O3	5.70062
2016	South America	pop_w_fire_PM25	4.5605
2016	South America	pop_w_fire_O3	5.88919
2017	South America	pop_w_fire_PM25	4.26215
2017	South America	pop_w_fire_O3	5.08071
2018	South America	pop_w_fire_PM25	3.97867
2018	South America	pop_w_fire_O3	4.87228
2019	South America	pop_w_fire_PM25	4.48463
2019	South America	pop_w_fire_O3	6.12238

## Sheet: data for panel h i
Continent	month	mean_pop_w_fire_O3	mean_pop_w_fire_PM25
Africa	1	11.8914	7.2212
Africa	2	8.69009	4.31198
Africa	3	5.30864	2.22451
Africa	4	3.53003	1.56938
Africa	5	4.96795	3.16503
Africa	6	9.22943	6.26229
Africa	7	12.3468	8.56019
Africa	8	12.5656	8.26947
Africa	9	10.4001	6.66573
Africa	10	7.94501	4.13722
Africa	11	9.15871	3.92867
Africa	12	11.2807	5.89621
Asia	1	1.65241	1.67005
Asia	2	2.22083	2.28286
Asia	3	2.65668	3.43219
Asia	4	2.79142	2.93562
Asia	5	2.3728	2.13022
Asia	6	1.56549	1.36399
Asia	7	1.39468	1.43098
Asia	8	1.97286	1.53025
Asia	9	2.30038	1.57141
Asia	10	2.03263	1.81122
Asia	11	1.40111	1.78997
Asia	12	1.23215	1.10888
Europe	1	1.1371	0.164245
Europe	2	1.17698	0.266691
Europe	3	1.29104	0.650405
Europe	4	1.59829	1.14722
Europe	5	1.84609	0.773817
Europe	6	1.82497	0.62713
Europe	7	1.95764	1.5748
Europe	8	2.72145	1.81752
Europe	9	2.3508	1.19386
Europe	10	1.49945	0.894229
Europe	11	1.17865	0.402416
Europe	12	1.18592	0.201179
North America	1	1.33699	0.863671
North America	2	1.83163	1.06739
North America	3	3.23398	1.70594
North America	4	5.47218	2.55471
North America	5	6.30062	2.8818
North America	6	2.25149	1.54476
North America	7	1.41765	1.49596
North America	8	1.71133	1.49085
North America	9	1.6832	1.17649
North America	10	1.40947	0.876476
North America	11	1.24848	0.802157
North America	12	1.24223	0.743023
Oceania	1	3.44687	2.09602
Oceania	2	2.63255	1.77065
Oceania	3	1.78435	1.3396
Oceania	4	1.83034	1.97565
Oceania	5	1.32684	1.81347
Oceania	6	1.05303	0.95004
Oceania	7	1.47491	1.09076
Oceania	8	2.65132	1.60171
Oceania	9	4.76412	1.96465
Oceania	10	5.36715	2.1668
Oceania	11	4.78404	2.31086
Oceania	12	4.23774	2.53054
South America	1	5.51704	2.88575
South America	2	6.18462	3.18305
South America	3	5.76529	3.49174
South America	4	3.60827	3.55378
South America	5	2.52094	4.00125
South America	6	2.7688	4.09794
South America	7	4.59232	5.59505
South America	8	9.0087	8.99111
South America	9	11.3126	9.85998
South America	10	7.93581	5.91249
South America	11	4.93755	3.35454
South America	12	4.67538	2.75381
