# Supplementary material for: Global population exposure to landscape fire air pollution from 2000 to 2019
Source: Nature. 2023 Sep 20;621(7979):521–9. doi: 10.1038/s41586-023-06398-6 (PMC10511322; doi:10.1038/s41586-023-06398-6)
Supplement: Supplementary file 5 — Source Data Fig. 3 [file 41586_2023_6398_MOESM5_ESM.csv]

	Type	Subgroup	Y	Variable	mean_value
1	HDI group	High HDI	2000	pop_w_fire_O3	2.73271456631815
2	HDI group	High HDI	2000	pop_w_fire_PM25	2.04235156435189
3	HDI group	High HDI	2001	pop_w_fire_O3	2.45713120252099
4	HDI group	High HDI	2001	pop_w_fire_PM25	1.79516458616125
5	HDI group	High HDI	2002	pop_w_fire_O3	3.31957696339525
6	HDI group	High HDI	2002	pop_w_fire_PM25	2.28092038325706
7	HDI group	High HDI	2003	pop_w_fire_O3	3.38069293077606
8	HDI group	High HDI	2003	pop_w_fire_PM25	2.51861728944912
9	HDI group	High HDI	2004	pop_w_fire_O3	3.18620665198202
10	HDI group	High HDI	2004	pop_w_fire_PM25	2.3659976017273
11	HDI group	High HDI	2005	pop_w_fire_O3	3.11982092169826
12	HDI group	High HDI	2005	pop_w_fire_PM25	2.29926277838619
13	HDI group	High HDI	2006	pop_w_fire_O3	3.18412280161347
14	HDI group	High HDI	2006	pop_w_fire_PM25	2.35808610756213
15	HDI group	High HDI	2007	pop_w_fire_O3	3.11674861864336
16	HDI group	High HDI	2007	pop_w_fire_PM25	2.47046197032039
17	HDI group	High HDI	2008	pop_w_fire_O3	2.72147123385419
18	HDI group	High HDI	2008	pop_w_fire_PM25	2.24730927326705
19	HDI group	High HDI	2009	pop_w_fire_O3	2.62729682123381
20	HDI group	High HDI	2009	pop_w_fire_PM25	2.31437091973987
21	HDI group	High HDI	2010	pop_w_fire_O3	2.75390344972631
22	HDI group	High HDI	2010	pop_w_fire_PM25	2.1770592204478
23	HDI group	High HDI	2011	pop_w_fire_O3	2.49037440820237
24	HDI group	High HDI	2011	pop_w_fire_PM25	2.16346749920271
25	HDI group	High HDI	2012	pop_w_fire_O3	3.01760708178945
26	HDI group	High HDI	2012	pop_w_fire_PM25	2.21501810710456
27	HDI group	High HDI	2013	pop_w_fire_O3	2.64514155362008
28	HDI group	High HDI	2013	pop_w_fire_PM25	2.02226867250177
29	HDI group	High HDI	2014	pop_w_fire_O3	3.21869186367331
30	HDI group	High HDI	2014	pop_w_fire_PM25	3.11539623513604
31	HDI group	High HDI	2015	pop_w_fire_O3	3.64350884466588
32	HDI group	High HDI	2015	pop_w_fire_PM25	3.12503279590858
33	HDI group	High HDI	2016	pop_w_fire_O3	2.70338888718814
34	HDI group	High HDI	2016	pop_w_fire_PM25	2.26054912551677
35	HDI group	High HDI	2017	pop_w_fire_O3	2.44334226338678
36	HDI group	High HDI	2017	pop_w_fire_PM25	2.0756246363062
37	HDI group	High HDI	2018	pop_w_fire_O3	2.70189253045558
38	HDI group	High HDI	2018	pop_w_fire_PM25	2.23342096690531
39	HDI group	High HDI	2019	pop_w_fire_O3	3.3427129606258
40	HDI group	High HDI	2019	pop_w_fire_PM25	2.71590275257117
41	HDI group	Low HDI	2000	pop_w_fire_O3	9.74025875896472
42	HDI group	Low HDI	2000	pop_w_fire_PM25	5.51736782979915
43	HDI group	Low HDI	2001	pop_w_fire_O3	10.9133963559408
44	HDI group	Low HDI	2001	pop_w_fire_PM25	6.17055565586493
45	HDI group	Low HDI	2002	pop_w_fire_O3	9.83868771968542
46	HDI group	Low HDI	2002	pop_w_fire_PM25	5.83146949995445
47	HDI group	Low HDI	2003	pop_w_fire_O3	10.0795659357927
48	HDI group	Low HDI	2003	pop_w_fire_PM25	6.10890521845036
49	HDI group	Low HDI	2004	pop_w_fire_O3	9.6117655332704
50	HDI group	Low HDI	2004	pop_w_fire_PM25	5.30381031786579
51	HDI group	Low HDI	2005	pop_w_fire_O3	10.3877593794211
52	HDI group	Low HDI	2005	pop_w_fire_PM25	5.95787963359882
53	HDI group	Low HDI	2006	pop_w_fire_O3	8.84570533855958
54	HDI group	Low HDI	2006	pop_w_fire_PM25	5.1170058884463
55	HDI group	Low HDI	2007	pop_w_fire_O3	10.2807549350095
56	HDI group	Low HDI	2007	pop_w_fire_PM25	5.42484334719541
57	HDI group	Low HDI	2008	pop_w_fire_O3	9.75801551478889
58	HDI group	Low HDI	2008	pop_w_fire_PM25	5.50408103426484
59	HDI group	Low HDI	2009	pop_w_fire_O3	9.35124587502728
60	HDI group	Low HDI	2009	pop_w_fire_PM25	5.29193390062327
61	HDI group	Low HDI	2010	pop_w_fire_O3	10.3036847835928
62	HDI group	Low HDI	2010	pop_w_fire_PM25	5.79907005272741
63	HDI group	Low HDI	2011	pop_w_fire_O3	9.60447762540202
64	HDI group	Low HDI	2011	pop_w_fire_PM25	5.62519903977339
65	HDI group	Low HDI	2012	pop_w_fire_O3	9.69629121780115
66	HDI group	Low HDI	2012	pop_w_fire_PM25	5.18052396864912
67	HDI group	Low HDI	2013	pop_w_fire_O3	10.1607662392889
68	HDI group	Low HDI	2013	pop_w_fire_PM25	5.11748556275867
69	HDI group	Low HDI	2014	pop_w_fire_O3	9.47479444483506
70	HDI group	Low HDI	2014	pop_w_fire_PM25	5.1842171912949
71	HDI group	Low HDI	2015	pop_w_fire_O3	9.45453324750064
72	HDI group	Low HDI	2015	pop_w_fire_PM25	5.30992175016192
73	HDI group	Low HDI	2016	pop_w_fire_O3	10.1081278765524
74	HDI group	Low HDI	2016	pop_w_fire_PM25	5.89400667642754
75	HDI group	Low HDI	2017	pop_w_fire_O3	8.4621012903518
76	HDI group	Low HDI	2017	pop_w_fire_PM25	5.31010589712319
77	HDI group	Low HDI	2018	pop_w_fire_O3	8.93991762565051
78	HDI group	Low HDI	2018	pop_w_fire_PM25	5.39229139382036
79	HDI group	Low HDI	2019	pop_w_fire_O3	8.83564638323052
80	HDI group	Low HDI	2019	pop_w_fire_PM25	5.16933770363779
81	HDI group	Medium HDI	2000	pop_w_fire_O3	2.31888789363824
82	HDI group	Medium HDI	2000	pop_w_fire_PM25	2.51513906802451
83	HDI group	Medium HDI	2001	pop_w_fire_O3	2.13401450291744
84	HDI group	Medium HDI	2001	pop_w_fire_PM25	2.10669284608298
85	HDI group	Medium HDI	2002	pop_w_fire_O3	2.45371681449903
86	HDI group	Medium HDI	2002	pop_w_fire_PM25	1.75930008145737
87	HDI group	Medium HDI	2003	pop_w_fire_O3	2.64153140307909
88	HDI group	Medium HDI	2003	pop_w_fire_PM25	1.87098322084725
89	HDI group	Medium HDI	2004	pop_w_fire_O3	2.53104941343485
90	HDI group	Medium HDI	2004	pop_w_fire_PM25	1.94340631057704
91	HDI group	Medium HDI	2005	pop_w_fire_O3	2.75217150553426
92	HDI group	Medium HDI	2005	pop_w_fire_PM25	2.0060710051127
93	HDI group	Medium HDI	2006	pop_w_fire_O3	2.48806581350398
94	HDI group	Medium HDI	2006	pop_w_fire_PM25	1.88554775447925
95	HDI group	Medium HDI	2007	pop_w_fire_O3	2.72426106896817
96	HDI group	Medium HDI	2007	pop_w_fire_PM25	1.94921884080544
97	HDI group	Medium HDI	2008	pop_w_fire_O3	2.41942980347187
98	HDI group	Medium HDI	2008	pop_w_fire_PM25	1.7885742789065
99	HDI group	Medium HDI	2009	pop_w_fire_O3	2.46116293554535
100	HDI group	Medium HDI	2009	pop_w_fire_PM25	2.53899479645374
101	HDI group	Medium HDI	2010	pop_w_fire_O3	2.38684768240702
102	HDI group	Medium HDI	2010	pop_w_fire_PM25	2.0738646700235
103	HDI group	Medium HDI	2011	pop_w_fire_O3	2.214918982797
104	HDI group	Medium HDI	2011	pop_w_fire_PM25	1.81007453934895
105	HDI group	Medium HDI	2012	pop_w_fire_O3	2.58015451265505
106	HDI group	Medium HDI	2012	pop_w_fire_PM25	2.16717501007229
107	HDI group	Medium HDI	2013	pop_w_fire_O3	2.47877416051778
108	HDI group	Medium HDI	2013	pop_w_fire_PM25	1.74277815337904
109	HDI group	Medium HDI	2014	pop_w_fire_O3	2.42042083838953
110	HDI group	Medium HDI	2014	pop_w_fire_PM25	2.15391733821534
111	HDI group	Medium HDI	2015	pop_w_fire_O3	2.63738113401721
112	HDI group	Medium HDI	2015	pop_w_fire_PM25	2.01731280642362
113	HDI group	Medium HDI	2016	pop_w_fire_O3	2.47012273309814
114	HDI group	Medium HDI	2016	pop_w_fire_PM25	2.54996252457043
115	HDI group	Medium HDI	2017	pop_w_fire_O3	2.10440135581029
116	HDI group	Medium HDI	2017	pop_w_fire_PM25	2.01471040763395
117	HDI group	Medium HDI	2018	pop_w_fire_O3	2.30852606951996
118	HDI group	Medium HDI	2018	pop_w_fire_PM25	2.17163456233903
119	HDI group	Medium HDI	2019	pop_w_fire_O3	2.46142647642719
120	HDI group	Medium HDI	2019	pop_w_fire_PM25	2.25637160736882
121	HDI group	Very high HDI	2000	pop_w_fire_O3	1.58104097232517
122	HDI group	Very high HDI	2000	pop_w_fire_PM25	1.60754327547976
123	HDI group	Very high HDI	2001	pop_w_fire_O3	1.43521943828576
124	HDI group	Very high HDI	2001	pop_w_fire_PM25	1.61571408338926
125	HDI group	Very high HDI	2002	pop_w_fire_O3	2.20737202402577
126	HDI group	Very high HDI	2002	pop_w_fire_PM25	1.77887746549984
127	HDI group	Very high HDI	2003	pop_w_fire_O3	2.46041518958181
128	HDI group	Very high HDI	2003	pop_w_fire_PM25	1.77596246385839
129	HDI group	Very high HDI	2004	pop_w_fire_O3	1.8950726775196
130	HDI group	Very high HDI	2004	pop_w_fire_PM25	1.51160407223375
131	HDI group	Very high HDI	2005	pop_w_fire_O3	1.8410457920724
132	HDI group	Very high HDI	2005	pop_w_fire_PM25	1.63328668537222
133	HDI group	Very high HDI	2006	pop_w_fire_O3	1.96633627633954
134	HDI group	Very high HDI	2006	pop_w_fire_PM25	1.74273846501415
135	HDI group	Very high HDI	2007	pop_w_fire_O3	1.69353587628751
136	HDI group	Very high HDI	2007	pop_w_fire_PM25	1.49578855015576
137	HDI group	Very high HDI	2008	pop_w_fire_O3	1.77233406495608
138	HDI group	Very high HDI	2008	pop_w_fire_PM25	1.69726934299845
139	HDI group	Very high HDI	2009	pop_w_fire_O3	1.43498791697325
140	HDI group	Very high HDI	2009	pop_w_fire_PM25	1.55902089267062
141	HDI group	Very high HDI	2010	pop_w_fire_O3	1.57936886461587
142	HDI group	Very high HDI	2010	pop_w_fire_PM25	1.59519393332065
143	HDI group	Very high HDI	2011	pop_w_fire_O3	1.22681502128492
144	HDI group	Very high HDI	2011	pop_w_fire_PM25	1.50370390045068
145	HDI group	Very high HDI	2012	pop_w_fire_O3	1.73424191899558
146	HDI group	Very high HDI	2012	pop_w_fire_PM25	1.57533320535696
147	HDI group	Very high HDI	2013	pop_w_fire_O3	1.54155874704148
148	HDI group	Very high HDI	2013	pop_w_fire_PM25	1.43329614782911
149	HDI group	Very high HDI	2014	pop_w_fire_O3	1.82560104481073
150	HDI group	Very high HDI	2014	pop_w_fire_PM25	1.80861065573851
151	HDI group	Very high HDI	2015	pop_w_fire_O3	1.96734912337269
152	HDI group	Very high HDI	2015	pop_w_fire_PM25	1.77098738195679
153	HDI group	Very high HDI	2016	pop_w_fire_O3	1.55221581948094
154	HDI group	Very high HDI	2016	pop_w_fire_PM25	1.41025998097018
155	HDI group	Very high HDI	2017	pop_w_fire_O3	1.63058350176627
156	HDI group	Very high HDI	2017	pop_w_fire_PM25	1.53546799588732
157	HDI group	Very high HDI	2018	pop_w_fire_O3	1.67869325765794
158	HDI group	Very high HDI	2018	pop_w_fire_PM25	1.530180353479
159	HDI group	Very high HDI	2019	pop_w_fire_O3	2.05774719985415
160	HDI group	Very high HDI	2019	pop_w_fire_PM25	1.5491507396501
161	Income group	High income	2000	pop_w_fire_O3	1.37106480281484
162	Income group	High income	2000	pop_w_fire_PM25	1.20922760848376
163	Income group	High income	2001	pop_w_fire_O3	1.21265554002571
164	Income group	High income	2001	pop_w_fire_PM25	1.28886355376187
165	Income group	High income	2002	pop_w_fire_O3	1.91409468620991
166	Income group	High income	2002	pop_w_fire_PM25	1.18430830650465
167	Income group	High income	2003	pop_w_fire_O3	2.25851560095463
168	Income group	High income	2003	pop_w_fire_PM25	1.36026768740248
169	Income group	High income	2004	pop_w_fire_O3	1.60664748141207
170	Income group	High income	2004	pop_w_fire_PM25	0.984657756742396
171	Income group	High income	2005	pop_w_fire_O3	1.61187959907317
172	Income group	High income	2005	pop_w_fire_PM25	1.06257684521218
173	Income group	High income	2006	pop_w_fire_O3	1.6422480943154
174	Income group	High income	2006	pop_w_fire_PM25	1.10113243844371
175	Income group	High income	2007	pop_w_fire_O3	1.50634847562654
176	Income group	High income	2007	pop_w_fire_PM25	1.07192565116676
177	Income group	High income	2008	pop_w_fire_O3	1.57390155126054
178	Income group	High income	2008	pop_w_fire_PM25	1.17360680532015
179	Income group	High income	2009	pop_w_fire_O3	1.23025103670857
180	Income group	High income	2009	pop_w_fire_PM25	1.03589416749648
181	Income group	High income	2010	pop_w_fire_O3	1.37251857410764
182	Income group	High income	2010	pop_w_fire_PM25	1.01638859758812
183	Income group	High income	2011	pop_w_fire_O3	1.06148677439658
184	Income group	High income	2011	pop_w_fire_PM25	1.07834680790502
185	Income group	High income	2012	pop_w_fire_O3	1.52440526423756
186	Income group	High income	2012	pop_w_fire_PM25	1.08823323667161
187	Income group	High income	2013	pop_w_fire_O3	1.38158983253225
188	Income group	High income	2013	pop_w_fire_PM25	1.02785354701296
189	Income group	High income	2014	pop_w_fire_O3	1.61090681241972
190	Income group	High income	2014	pop_w_fire_PM25	1.18755573231701
191	Income group	High income	2015	pop_w_fire_O3	1.7232261204172
192	Income group	High income	2015	pop_w_fire_PM25	1.23045044768724
193	Income group	High income	2016	pop_w_fire_O3	1.38702983822888
194	Income group	High income	2016	pop_w_fire_PM25	0.98589416699188
195	Income group	High income	2017	pop_w_fire_O3	1.51587795210746
196	Income group	High income	2017	pop_w_fire_PM25	1.23217154308476
197	Income group	High income	2018	pop_w_fire_O3	1.56189815096808
198	Income group	High income	2018	pop_w_fire_PM25	1.22447533117964
199	Income group	High income	2019	pop_w_fire_O3	1.85847824083944
200	Income group	High income	2019	pop_w_fire_PM25	1.08734569724072
201	Income group	Low income	2000	pop_w_fire_O3	8.53451481865837
202	Income group	Low income	2000	pop_w_fire_PM25	5.7199240329158
203	Income group	Low income	2001	pop_w_fire_O3	9.50378025673749
204	Income group	Low income	2001	pop_w_fire_PM25	6.07267973451177
205	Income group	Low income	2002	pop_w_fire_O3	8.97553978623284
206	Income group	Low income	2002	pop_w_fire_PM25	5.93405552076665
207	Income group	Low income	2003	pop_w_fire_O3	8.864235690732
208	Income group	Low income	2003	pop_w_fire_PM25	6.10506604673361
209	Income group	Low income	2004	pop_w_fire_O3	8.47078124920532
210	Income group	Low income	2004	pop_w_fire_PM25	5.27122078799355
211	Income group	Low income	2005	pop_w_fire_O3	9.20058785508816
212	Income group	Low income	2005	pop_w_fire_PM25	5.86417072536651
213	Income group	Low income	2006	pop_w_fire_O3	7.80538538155695
214	Income group	Low income	2006	pop_w_fire_PM25	5.13541555950273
215	Income group	Low income	2007	pop_w_fire_O3	9.27397735793442
216	Income group	Low income	2007	pop_w_fire_PM25	5.47466840378424
217	Income group	Low income	2008	pop_w_fire_O3	8.72229803559635
218	Income group	Low income	2008	pop_w_fire_PM25	5.60338422297091
219	Income group	Low income	2009	pop_w_fire_O3	8.41734232618693
220	Income group	Low income	2009	pop_w_fire_PM25	5.37654265200221
221	Income group	Low income	2010	pop_w_fire_O3	9.14564455822767
222	Income group	Low income	2010	pop_w_fire_PM25	5.79056066214584
223	Income group	Low income	2011	pop_w_fire_O3	8.62469207518878
224	Income group	Low income	2011	pop_w_fire_PM25	5.74756685834714
225	Income group	Low income	2012	pop_w_fire_O3	9.02084758768609
226	Income group	Low income	2012	pop_w_fire_PM25	5.41194528698438
227	Income group	Low income	2013	pop_w_fire_O3	9.39866660072921
228	Income group	Low income	2013	pop_w_fire_PM25	5.25337027203633
229	Income group	Low income	2014	pop_w_fire_O3	9.01934388141509
230	Income group	Low income	2014	pop_w_fire_PM25	5.56371072368185
231	Income group	Low income	2015	pop_w_fire_O3	9.10104364166077
232	Income group	Low income	2015	pop_w_fire_PM25	5.70968403069655
233	Income group	Low income	2016	pop_w_fire_O3	9.42050317965357
234	Income group	Low income	2016	pop_w_fire_PM25	6.12629534520599
235	Income group	Low income	2017	pop_w_fire_O3	7.69827875214041
236	Income group	Low income	2017	pop_w_fire_PM25	5.51485690959729
237	Income group	Low income	2018	pop_w_fire_O3	8.41479036258927
238	Income group	Low income	2018	pop_w_fire_PM25	5.65179478596748
239	Income group	Low income	2019	pop_w_fire_O3	8.16996594794919
240	Income group	Low income	2019	pop_w_fire_PM25	5.37683648926003
241	Income group	Lower middle income	2000	pop_w_fire_O3	2.9510110732886
242	Income group	Lower middle income	2000	pop_w_fire_PM25	2.52136834395941
243	Income group	Lower middle income	2001	pop_w_fire_O3	2.89883045303863
244	Income group	Lower middle income	2001	pop_w_fire_PM25	2.3021521933895
245	Income group	Lower middle income	2002	pop_w_fire_O3	3.15808018041705
246	Income group	Lower middle income	2002	pop_w_fire_PM25	2.063752560542
247	Income group	Lower middle income	2003	pop_w_fire_O3	3.31679216714759
248	Income group	Lower middle income	2003	pop_w_fire_PM25	2.15282182812232
249	Income group	Lower middle income	2004	pop_w_fire_O3	3.28804409344408
250	Income group	Lower middle income	2004	pop_w_fire_PM25	2.24828196238179
251	Income group	Lower middle income	2005	pop_w_fire_O3	3.43707269843819
252	Income group	Lower middle income	2005	pop_w_fire_PM25	2.33196361757165
253	Income group	Lower middle income	2006	pop_w_fire_O3	3.11683878501589
254	Income group	Lower middle income	2006	pop_w_fire_PM25	2.14621252366847
255	Income group	Lower middle income	2007	pop_w_fire_O3	3.36723150737838
256	Income group	Lower middle income	2007	pop_w_fire_PM25	2.21768705953644
257	Income group	Lower middle income	2008	pop_w_fire_O3	3.04830713458943
258	Income group	Lower middle income	2008	pop_w_fire_PM25	2.04095237654479
259	Income group	Lower middle income	2009	pop_w_fire_O3	3.05434071616863
260	Income group	Lower middle income	2009	pop_w_fire_PM25	2.64220158135827
261	Income group	Lower middle income	2010	pop_w_fire_O3	3.17306963740265
262	Income group	Lower middle income	2010	pop_w_fire_PM25	2.37089828294018
263	Income group	Lower middle income	2011	pop_w_fire_O3	2.86427688291305
264	Income group	Lower middle income	2011	pop_w_fire_PM25	2.07167441157641
265	Income group	Lower middle income	2012	pop_w_fire_O3	3.19255724846354
266	Income group	Lower middle income	2012	pop_w_fire_PM25	2.33390544100134
267	Income group	Lower middle income	2013	pop_w_fire_O3	3.12251806963422
268	Income group	Lower middle income	2013	pop_w_fire_PM25	1.98382338381783
269	Income group	Lower middle income	2014	pop_w_fire_O3	3.06215808316228
270	Income group	Lower middle income	2014	pop_w_fire_PM25	2.43322786967628
271	Income group	Lower middle income	2015	pop_w_fire_O3	3.27374344142262
272	Income group	Lower middle income	2015	pop_w_fire_PM25	2.38068557954954
273	Income group	Lower middle income	2016	pop_w_fire_O3	3.17844412161878
274	Income group	Lower middle income	2016	pop_w_fire_PM25	2.73694334468731
275	Income group	Lower middle income	2017	pop_w_fire_O3	2.73312418575761
276	Income group	Lower middle income	2017	pop_w_fire_PM25	2.25536039669147
277	Income group	Lower middle income	2018	pop_w_fire_O3	2.91241679700922
278	Income group	Lower middle income	2018	pop_w_fire_PM25	2.38223122668608
279	Income group	Lower middle income	2019	pop_w_fire_O3	3.13789707775383
280	Income group	Lower middle income	2019	pop_w_fire_PM25	2.53616042463123
281	Income group	Upper middle income	2000	pop_w_fire_O3	2.781248799866
282	Income group	Upper middle income	2000	pop_w_fire_PM25	2.21474560657218
283	Income group	Upper middle income	2001	pop_w_fire_O3	2.52053874130566
284	Income group	Upper middle income	2001	pop_w_fire_PM25	1.9457759747627
285	Income group	Upper middle income	2002	pop_w_fire_O3	3.36450716271501
286	Income group	Upper middle income	2002	pop_w_fire_PM25	2.49059261507939
287	Income group	Upper middle income	2003	pop_w_fire_O3	3.49065409267009
288	Income group	Upper middle income	2003	pop_w_fire_PM25	2.70696879373767
289	Income group	Upper middle income	2004	pop_w_fire_O3	3.17457553302375
290	Income group	Upper middle income	2004	pop_w_fire_PM25	2.47139205118077
291	Income group	Upper middle income	2005	pop_w_fire_O3	3.15866839072863
292	Income group	Upper middle income	2005	pop_w_fire_PM25	2.45730272393629
293	Income group	Upper middle income	2006	pop_w_fire_O3	3.27224244654912
294	Income group	Upper middle income	2006	pop_w_fire_PM25	2.57485297526814
295	Income group	Upper middle income	2007	pop_w_fire_O3	3.14086755844452
296	Income group	Upper middle income	2007	pop_w_fire_PM25	2.56326055651927
297	Income group	Upper middle income	2008	pop_w_fire_O3	2.8171043010455
298	Income group	Upper middle income	2008	pop_w_fire_PM25	2.45842852213677
299	Income group	Upper middle income	2009	pop_w_fire_O3	2.66780452362875
300	Income group	Upper middle income	2009	pop_w_fire_PM25	2.47005584671176
301	Income group	Upper middle income	2010	pop_w_fire_O3	2.7692748711205
302	Income group	Upper middle income	2010	pop_w_fire_PM25	2.32893364951009
303	Income group	Upper middle income	2011	pop_w_fire_O3	2.53457332003957
304	Income group	Upper middle income	2011	pop_w_fire_PM25	2.30221344347835
305	Income group	Upper middle income	2012	pop_w_fire_O3	3.06794831529906
306	Income group	Upper middle income	2012	pop_w_fire_PM25	2.34614777453328
307	Income group	Upper middle income	2013	pop_w_fire_O3	2.70201233873992
308	Income group	Upper middle income	2013	pop_w_fire_PM25	2.14051325383925
309	Income group	Upper middle income	2014	pop_w_fire_O3	3.26271499483226
310	Income group	Upper middle income	2014	pop_w_fire_PM25	3.23517143755532
311	Income group	Upper middle income	2015	pop_w_fire_O3	3.67003604826016
312	Income group	Upper middle income	2015	pop_w_fire_PM25	3.16266168507927
313	Income group	Upper middle income	2016	pop_w_fire_O3	2.72732174978415
314	Income group	Upper middle income	2016	pop_w_fire_PM25	2.31142072625263
315	Income group	Upper middle income	2017	pop_w_fire_O3	2.5081654494706
316	Income group	Upper middle income	2017	pop_w_fire_PM25	2.12177728601288
317	Income group	Upper middle income	2018	pop_w_fire_O3	2.75337144396505
318	Income group	Upper middle income	2018	pop_w_fire_PM25	2.27521002626179
319	Income group	Upper middle income	2019	pop_w_fire_O3	3.41475394195509
320	Income group	Upper middle income	2019	pop_w_fire_PM25	2.73838013159249
