# Supplementary material for: Global population exposure to landscape fire air pollution from 2000 to 2019
Source: Nature. 2023 Sep 20;621(7979):521–9. doi: 10.1038/s41586-023-06398-6 (PMC10511322; doi:10.1038/s41586-023-06398-6)
Supplement: Supplementary file 6 — Source Data Fig. 4 [file 41586_2023_6398_MOESM6_ESM.xlsx]

## Sheet: a
UN_location	Year	pop_w_fire_PM25	rank	fire_PM25_prop	coef_PM25	P_trend	Income2019	p.sig
Democratic Republic of the Congo	2000-2009	16.779	1	53.1755	-0.0606713	0.0847738	Low income
Angola	2000-2009	16.7518	2	56.1983	-0.30394	4.37949e-08	Lower middle income	***
Zambia	2000-2009	16.0908	3	52.3375	-0.361959	3.06993e-05	Lower middle income	***
Central African Republic	2000-2009	14.152	4	40.1127	0.0848114	0.132471	Low income
Namibia	2000-2009	14.1087	5	39.2771	-0.452087	9.75047e-06	Upper middle income	***
Chile	2000-2009	12.7535	6	21.5858	-0.119009	0.00452059	High income	**
Congo	2000-2009	12.4128	7	48.3282	0.0842898	0.0213856	Lower middle income	*
Burundi	2000-2009	11.9914	8	43.7803	-0.120209	0.00212968	Low income	**
Bolivia (Plurinational State of)	2000-2009	10.834	9	37.95	-0.0779004	0.276345	Lower middle income
Rwanda	2000-2009	10.7248	10	38.4179	-0.0927939	0.0421088	Low income	*
South Sudan	2000-2009	9.55962	16	27.6703	0.0650523	0.123927	Low income
Democratic Republic of the Congo	2010-2019	16.4681	1	52.1939	-0.0606713	0.0847738	Low income
Central African Republic	2010-2019	15.1067	2	41.1613	0.0848114	0.132471	Low income
Angola	2010-2019	13.567	3	52.2266	-0.30394	4.37949e-08	Lower middle income	***
Congo	2010-2019	13.4171	4	47.7413	0.0842898	0.0213856	Lower middle income	*
Zambia	2010-2019	12.3323	5	49.2559	-0.361959	3.06993e-05	Lower middle income	***
Chile	2010-2019	11.3194	6	21.3806	-0.119009	0.00452059	High income	**
Burundi	2010-2019	11.1312	7	40.4822	-0.120209	0.00212968	Low income	**
South Sudan	2010-2019	10.2738	8	28.5539	0.0650523	0.123927	Low income
Rwanda	2010-2019	10.259	9	35.6513	-0.0927939	0.0421088	Low income	*
Bolivia (Plurinational State of)	2010-2019	10.0611	10	38.6283	-0.0779004	0.276345	Lower middle income
Namibia	2010-2019	9.50651	13	36.346	-0.452087	9.75047e-06	Upper middle income	***

## Sheet: b
UN_location	Year	pop_w_fire_O3	rank	fire_O3_prop	coef_O3	P_trend	Income2019	p.sig
Congo	2000-2009	24.8155	1	30.072	0.0328175	0.676133	Lower middle income
Democratic Republic of the Congo	2000-2009	24.7792	2	29.675	-0.0866376	0.142512	Low income
Angola	2000-2009	21.8408	3	22.7472	-0.251531	8.17672e-06	Lower middle income	***
Central African Republic	2000-2009	21.5404	4	24.1681	0.085322	0.154927	Low income
Burundi	2000-2009	19.8841	5	22.6264	-0.0447423	0.567147	Low income
Rwanda	2000-2009	19.5177	6	22.0709	-0.0574425	0.478291	Low income
Gabon	2000-2009	18.4419	7	29.5956	-0.0546902	0.355853	Upper middle income
Equatorial Guinea	2000-2009	16.9319	8	27.3622	-0.159873	0.00222776	Upper middle income	**
Zambia	2000-2009	16.8805	9	18.9043	-0.133749	0.0118477	Lower middle income	*
Sao Tome and Principe	2000-2009	15.1432	10	25.2543	-0.180712	4.34353e-05	Lower middle income	***
Sierra Leone	2000-2009	14.656	12	19.9909	-0.0223587	0.705862	Low income
Congo	2010-2019	25.9139	1	31.5549	0.0328175	0.676133	Lower middle income
Democratic Republic of the Congo	2010-2019	24.5341	2	30.1298	-0.0866376	0.142512	Low income
Central African Republic	2010-2019	22.9491	3	26.9293	0.085322	0.154927	Low income
Burundi	2010-2019	20.2581	4	23.8241	-0.0447423	0.567147	Low income
Rwanda	2010-2019	19.7846	5	23.1061	-0.0574425	0.478291	Low income
Angola	2010-2019	19.7022	6	22.2068	-0.251531	8.17672e-06	Lower middle income	***
Gabon	2010-2019	18.7077	7	30.3772	-0.0546902	0.355853	Upper middle income
Equatorial Guinea	2010-2019	15.9767	8	27.0719	-0.159873	0.00222776	Upper middle income	**
Zambia	2010-2019	15.648	9	17.8659	-0.133749	0.0118477	Lower middle income	*
Sierra Leone	2010-2019	14.5961	10	20.6198	-0.0223587	0.705862	Low income
Sao Tome and Principe	2010-2019	13.763	12	24.1862	-0.180712	4.34353e-05	Lower middle income	***

## Sheet: c
UN_location	Year	total_pd	rank	Global_total_pd	prop_of_globe	coef_pd	P_trend	Income2019	p.sig
Democratic Republic of the Congo	2000-2009	8.73962e+09	1	6.32099e+10	13.8264	2.6173e+08	7.00676e-08	Low income	***
Indonesia	2000-2009	6.10226e+09	2	6.32099e+10	9.65397	1.21785e+08	0.515545	Upper middle income
Brazil	2000-2009	4.43146e+09	3	6.32099e+10	7.01071	2.46659e+07	0.726717	Upper middle income
United Republic of Tanzania	2000-2009	3.45072e+09	4	6.32099e+10	5.45914	5.58322e+07	0.0179965	Lower middle income	*
Angola	2000-2009	3.27259e+09	5	6.32099e+10	5.17734	9.42884e+07	5.64701e-11	Lower middle income	***
Mexico	2000-2009	2.07283e+09	6	6.32099e+10	3.27929	2.11672e+07	0.693279	Upper middle income
Russian Federation	2000-2009	2.04157e+09	7	6.32099e+10	3.22983	-2.71205e+07	0.371708	Upper middle income
Zambia	2000-2009	1.83442e+09	8	6.32099e+10	2.90211	3.93791e+07	3.7938e-07	Lower middle income	***
China	2000-2009	1.79724e+09	9	6.32099e+10	2.84329	-2.90613e+07	0.421193	Upper middle income
Mozambique	2000-2009	1.74466e+09	10	6.32099e+10	2.7601	3.75712e+07	9.73757e-05	Low income	***
Viet Nam	2000-2009	1.44955e+09	13	6.32099e+10	2.29323	6.85573e+07	0.04832	Lower middle income	*
Democratic Republic of the Congo	2010-2019	1.1641e+10	1	7.28249e+10	15.9849	2.6173e+08	7.00676e-08	Low income	***
Indonesia	2010-2019	7.16486e+09	2	7.28249e+10	9.83847	1.21785e+08	0.515545	Upper middle income
Brazil	2010-2019	4.88762e+09	3	7.28249e+10	6.71146	2.46659e+07	0.726717	Upper middle income
Angola	2010-2019	4.2534e+09	4	7.28249e+10	5.84058	9.42884e+07	5.64701e-11	Lower middle income	***
United Republic of Tanzania	2010-2019	4.11808e+09	5	7.28249e+10	5.65477	5.58322e+07	0.0179965	Lower middle income	*
Viet Nam	2010-2019	2.3606e+09	6	7.28249e+10	3.24148	6.85573e+07	0.04832	Lower middle income	*
Zambia	2010-2019	2.25054e+09	7	7.28249e+10	3.09034	3.93791e+07	3.7938e-07	Lower middle income	***
Mexico	2010-2019	2.19831e+09	8	7.28249e+10	3.01863	2.11672e+07	0.693279	Upper middle income
Mozambique	2010-2019	2.09705e+09	9	7.28249e+10	2.87958	3.75712e+07	9.73757e-05	Low income	***
Russian Federation	2010-2019	2.09275e+09	10	7.28249e+10	2.87367	-2.71205e+07	0.371708	Upper middle income
China	2010-2019	1.40749e+09	15	7.28249e+10	1.93271	-2.90613e+07	0.421193	Upper middle income

## Sheet: d
UN_location	Year	exposed_days	rank	coef_days	P_trend	Income2019	p.sig
Angola	2000-2009	170.696	1	-1.65303	4.85876e-05	Lower middle income	***
Democratic Republic of the Congo	2000-2009	161.898	2	-1.10699	0.033968	Low income	*
Zambia	2000-2009	156.466	3	-1.36109	0.00328339	Lower middle income	**
Congo	2000-2009	149.871	4	-0.726481	0.0885089	Lower middle income
Malawi	2000-2009	121.68	5	-0.66226	0.209066	Low income
Burundi	2000-2009	119.202	6	-0.861472	0.0122388	Low income	*
Namibia	2000-2009	111.722	7	-1.48234	0.000430762	Upper middle income	***
Central African Republic	2000-2009	109.353	8	0.00835925	0.985172	Low income
Gabon	2000-2009	107.803	9	0.495668	0.399317	Upper middle income
Paraguay	2000-2009	96.9249	10	-2.20988	0.015515	Upper middle income	*
Sao Tome and Principe	2000-2009	88.1266	15	0.614812	0.252647	Lower middle income
Angola	2010-2019	155.307	1	-1.65303	4.85876e-05	Lower middle income	***
Democratic Republic of the Congo	2010-2019	155.121	2	-1.10699	0.033968	Low income	*
Zambia	2010-2019	144.118	3	-1.36109	0.00328339	Lower middle income	**
Congo	2010-2019	143.446	4	-0.726481	0.0885089	Lower middle income
Gabon	2010-2019	115.551	5	0.495668	0.399317	Upper middle income
Burundi	2010-2019	114.582	6	-0.861472	0.0122388	Low income	*
Malawi	2010-2019	114.094	7	-0.66226	0.209066	Low income
Central African Republic	2010-2019	112.182	8	0.00835925	0.985172	Low income
Namibia	2010-2019	99.2364	9	-1.48234	0.000430762	Upper middle income	***
Sao Tome and Principe	2010-2019	97.3193	10	0.614812	0.252647	Lower middle income
Paraguay	2010-2019	72.1644	17	-2.20988	0.015515	Upper middle income	*

## Sheet: e
UN_location	Year	total_person	rank	Global_total	prop_of_globe	coef_person	P_trend	Income2019	p.sig
China	2000-2009	1.68053e+08	1	2.03721e+09	8.24918	-459157	0.868836	Upper middle income
Brazil	2000-2009	1.68004e+08	2	2.03721e+09	8.24676	1.53274e+06	0.0963963	Upper middle income
Indonesia	2000-2009	1.51359e+08	3	2.03721e+09	7.42975	405434	0.873164	Upper middle income
Russian Federation	2000-2009	1.0783e+08	4	2.03721e+09	5.29305	-549202	0.580205	Upper middle income
Japan	2000-2009	9.44112e+07	5	2.03721e+09	4.63435	-3.61483e+06	0.0532059	High income
Mexico	2000-2009	8.27343e+07	6	2.03721e+09	4.06117	1.28986e+06	0.237314	Upper middle income
Viet Nam	2000-2009	7.53354e+07	7	2.03721e+09	3.69798	1.26812e+06	0.0117418	Lower middle income	*
United States of America	2000-2009	6.42346e+07	8	2.03721e+09	3.15307	8.51217e+06	0.000170721	High income	***
Nigeria	2000-2009	6.41966e+07	9	2.03721e+09	3.15121	-986729	0.275694	Lower middle income
Thailand	2000-2009	6.27019e+07	10	2.03721e+09	3.07784	-5006.04	0.984145	Upper middle income
Democratic Republic of the Congo	2000-2009	54257788	11	2.03721e+09	2.66334	2.09904e+06	5.04935e-20	Low income	***
Brazil	2010-2019	1.89392e+08	1	2.17657e+09	8.70141	1.53274e+06	0.0963963	Upper middle income
United States of America	2010-2019	1.65063e+08	2	2.17657e+09	7.5836	8.51217e+06	0.000170721	High income	***
Indonesia	2010-2019	1.54731e+08	3	2.17657e+09	7.10893	405434	0.873164	Upper middle income
China	2010-2019	1.3905e+08	4	2.17657e+09	6.38848	-459157	0.868836	Upper middle income
Russian Federation	2010-2019	9.75431e+07	5	2.17657e+09	4.4815	-549202	0.580205	Upper middle income
Mexico	2010-2019	9.21754e+07	6	2.17657e+09	4.23489	1.28986e+06	0.237314	Upper middle income
Viet Nam	2010-2019	8.64188e+07	7	2.17657e+09	3.97041	1.26812e+06	0.0117418	Lower middle income	*
Democratic Republic of the Congo	2010-2019	7.52757e+07	8	2.17657e+09	3.45845	2.09904e+06	5.04935e-20	Low income	***
Thailand	2010-2019	6.34906e+07	9	2.17657e+09	2.917	-5006.04	0.984145	Upper middle income
Japan	2010-2019	5.9392e+07	10	2.17657e+09	2.72869	-3.61483e+06	0.0532059	High income
Nigeria	2010-2019	5.34835e+07	12	2.17657e+09	2.45724	-986729	0.275694	Lower middle income
